# Supplementary material for: The power of geohistorical boundaries for modeling the genetic background of human populations: The case of the rural catalan Pyrenees
Source: Front Genet. 2023 Jan 10;13:1100440. doi: 10.3389/fgene.2022.1100440 (PMC9871830; doi:10.3389/fgene.2022.1100440)
Supplement: Supplementary file 1 [file Table2.XLSX]

## Sheet: 1KG3-HGDP-SAMPLES
SuperPOP	POP	IND	SEX	Source					SuperPOP	Name	Count	POP	Name	Count	Source
AFR	MBU	HGDP00450	Male	HGDP					AFR	African	754	MBU	Mbuti	13	HGDP
AFR	BPY	HGDP00452	Male	HGDP								BPY	Biaka	22	HGDP
AFR	BPY	HGDP00453	Male	HGDP								MAN	Mandenka	22	HGDP
AFR	MBU	HGDP00471	Female	HGDP								YRI	Yoruba	128	HGDP
AFR	MAN	HGDP00908	Male	HGDP								SAN	San	6	HGDP
AFR	YRI	HGDP00944	Male	HGDP								BNK	Bantu Kenya	11	HGDP
AFR	SAN	HGDP00987	Male	HGDP								BSA	Bantu South Africa	8	HGDP
AFR	BNK	HGDP01412	Male	HGDP								ACB	African Caribbeans	95	1KG3
AFR	MBU	HGDP00449	Male	HGDP								GWD	Gambian	113	1KG3
AFR	BPY	HGDP00454	Male	HGDP								ESN	Esan Nigeria	99	1KG3
AFR	BPY	HGDP00455	Male	HGDP								MSL	Mende Sierra Leone	85	1KG3
AFR	MBU	HGDP00456	Male	HGDP								LWK	Luhya Kenya	97	1KG3
AFR	BPY	HGDP00457	Male	HGDP								ASW	African Ancestry	55	1KG3
AFR	BPY	HGDP00458	Male	HGDP					AMR	Amerindian	407	CLM	Colombian	101	HGDP
AFR	BPY	HGDP00459	Male	HGDP								SUR	Surui	8	HGDP
AFR	BPY	HGDP00460	Male	HGDP								MAY	Maya	21	HGDP
AFR	BPY	HGDP00461	Male	HGDP								KAR	Karitiana	12	HGDP
AFR	MBU	HGDP00462	Male	HGDP								PIM	Pima	13	HGDP
AFR	MBU	HGDP00463	Male	HGDP								PUR	Puerto Ricans	104	1KG3
AFR	BPY	HGDP00464	Male	HGDP								PEL	Peruvians	85	1KG3
AFR	BPY	HGDP00466	Male	HGDP								MXL	Mexican	63	1KG3
AFR	MBU	HGDP00467	Male	HGDP					CSA	Central-South Asia	197	PAT	Pathan	24	HGDP
AFR	BPY	HGDP00469	Male	HGDP								KAL	Kalash	22	HGDP
AFR	BPY	HGDP00470	Male	HGDP								BRA	Brahui	25	HGDP
AFR	BPY	HGDP00472	Male	HGDP								BAL	Balochi	24	HGDP
AFR	BPY	HGDP00473	Male	HGDP								HAZ	Hazara	19	HGDP
AFR	MBU	HGDP00474	Male	HGDP								MAK	Makrani	25	HGDP
AFR	BPY	HGDP00475	Male	HGDP								SIN	Sindhi	24	HGDP
AFR	MBU	HGDP00476	Female	HGDP								BUR	Burusho	24	HGDP
AFR	MBU	HGDP00478	Male	HGDP								UYG	Uygur	10	HGDP
AFR	BPY	HGDP00479	Male	HGDP					EAS	East Asia	725	JPT	Japanese	131	HGDP
AFR	MAN	HGDP00904	Male	HGDP								HEZ	Hezhen	9	HGDP
AFR	MAN	HGDP00905	Male	HGDP								LAH	Lahu	8	HGDP
AFR	MAN	HGDP00906	Male	HGDP								SHE	She	10	HGDP
AFR	MAN	HGDP00907	Male	HGDP								NAX	Naxi	8	HGDP
AFR	MAN	HGDP00909	Female	HGDP								CAM	Cambodian	9	HGDP
AFR	MAN	HGDP00910	Female	HGDP								HAN	Han Chinese	33	HGDP
AFR	MAN	HGDP00911	Male	HGDP								YAK	Yakut	25	HGDP
AFR	MAN	HGDP00912	Male	HGDP								TUJ	Tujia	9	HGDP
AFR	MAN	HGDP00913	Male	HGDP								YII	Yii	10	HGDP
AFR	MAN	HGDP00914	Female	HGDP								MIA	Miaozu	10	HGDP
AFR	MAN	HGDP00915	Female	HGDP								ORO	Oroqen	9	HGDP
AFR	MAN	HGDP00917	Female	HGDP								DAU	Daur	9	HGDP
AFR	MAN	HGDP00918	Female	HGDP								MON	Mongolian	9	HGDP
AFR	YRI	HGDP00920	Female	HGDP								XIB	Xibo	9	HGDP
AFR	YRI	HGDP00924	Female	HGDP								CHB	NorthernHan	113	HGDP
AFR	YRI	HGDP00925	Female	HGDP								DAI	Dai	9	HGDP
AFR	YRI	HGDP00926	Female	HGDP								TU	Tu	10	HGDP
AFR	YRI	HGDP00927	Male	HGDP								CHS	Han Chinese South	103	1KG3
AFR	YRI	HGDP00928	Female	HGDP								CDX	Chinese Dai	93	1KG3
AFR	YRI	HGDP00929	Male	HGDP								KHV	Kinh Vietnam	99	1KG3
AFR	YRI	HGDP00930	Male	HGDP					EUR	European	652	ORC	Orcadian	15	HGDP
AFR	YRI	HGDP00931	Male	HGDP								BGT	Bergamo	12	HGDP
AFR	YRI	HGDP00932	Male	HGDP								FRE	French	28	HGDP
AFR	YRI	HGDP00933	Female	HGDP								SAR	Sardinian	28	HGDP
AFR	YRI	HGDP00934	Female	HGDP								RUS	Russian	25	HGDP
AFR	YRI	HGDP00935	Female	HGDP								TSI	Tuscan	115	HGDP
AFR	YRI	HGDP00936	Male	HGDP								FRB	Basque	23	HGDP
AFR	YRI	HGDP00937	Male	HGDP								ADY	Adygei	16	HGDP
AFR	YRI	HGDP00938	Female	HGDP								GBR	British	91	1KG3
AFR	YRI	HGDP00939	Female	HGDP								FIN	Finnish	99	1KG3
AFR	YRI	HGDP00940	Male	HGDP								IBS	Iberian Spain	107	1KG3
AFR	YRI	HGDP00941	Male	HGDP								CEU	Utah residents (CEPH) with Northern and Western European ancestry	93	1KG3
AFR	YRI	HGDP00942	Male	HGDP					MEA	Middle east	161	DRU	Druze	42	HGDP
AFR	YRI	HGDP00943	Male	HGDP								PAL	Palestinian	46	HGDP
AFR	MBU	HGDP00982	Male	HGDP								BED	Bedouin	46	HGDP
AFR	MBU	HGDP00984	Male	HGDP								MOZ	Mozabite	27	HGDP
AFR	BPY	HGDP00985	Male	HGDP					OCN	Oceania	28	BOU	Bouganville	11	HGDP
AFR	BPY	HGDP00986	Male	HGDP								PAS	Papuan Sepik	8	HGDP
AFR	SAN	HGDP00991	Male	HGDP								PAP	Papuan Highlands	9	HGDP
AFR	SAN	HGDP00992	Male	HGDP					SAS	South Asia	484	PJL	Punjabi Pakistan	96	1KG3
AFR	BSA	HGDP00993	Male	HGDP								BEB	Bengali	86	1KG3
AFR	BSA	HGDP00994	Male	HGDP								STU	Tamil Sri Lankan	99	1KG3
AFR	BSA	HGDP01028	Male	HGDP								ITU	Indian Telugu	102	1KG3
AFR	SAN	HGDP01029	Male	HGDP								GIH	Gujarati Indian	101	1KG3
AFR	BSA	HGDP01030	Male	HGDP
AFR	BSA	HGDP01031	Male	HGDP
AFR	SAN	HGDP01032	Male	HGDP
AFR	BSA	HGDP01033	Male	HGDP
AFR	BSA	HGDP01034	Male	HGDP
AFR	BSA	HGDP01035	Male	HGDP
AFR	SAN	HGDP01036	Male	HGDP
AFR	MBU	HGDP01081	Male	HGDP
AFR	BPY	HGDP01086	Male	HGDP
AFR	BPY	HGDP01090	Male	HGDP
AFR	BPY	HGDP01094	Male	HGDP
AFR	MAN	HGDP01199	Male	HGDP
AFR	MAN	HGDP01200	Male	HGDP
AFR	MAN	HGDP01201	Female	HGDP
AFR	MAN	HGDP01202	Male	HGDP
AFR	MAN	HGDP01283	Male	HGDP
AFR	MAN	HGDP01284	Male	HGDP
AFR	MAN	HGDP01285	Male	HGDP
AFR	MAN	HGDP01286	Male	HGDP
AFR	BNK	HGDP01405	Male	HGDP
AFR	BNK	HGDP01406	Male	HGDP
AFR	BNK	HGDP01408	Male	HGDP
AFR	BNK	HGDP01411	Male	HGDP
AFR	BNK	HGDP01414	Female	HGDP
AFR	BNK	HGDP01415	Male	HGDP
AFR	BNK	HGDP01416	Male	HGDP
AFR	BNK	HGDP01417	Male	HGDP
AFR	BNK	HGDP01418	Male	HGDP
AFR	BNK	HGDP01419	Male	HGDP
AFR	ACB	HG01879	Male	1KG3
AFR	ACB	HG01880	Female	1KG3
AFR	ACB	HG01882	Male	1KG3
AFR	ACB	HG01883	Female	1KG3
AFR	ACB	HG01885	Male	1KG3
AFR	ACB	HG01886	Female	1KG3
AFR	ACB	HG01889	Female	1KG3
AFR	ACB	HG01890	Male	1KG3
AFR	ACB	HG01894	Female	1KG3
AFR	ACB	HG01896	Female	1KG3
AFR	ACB	HG01912	Male	1KG3
AFR	ACB	HG01914	Male	1KG3
AFR	ACB	HG01915	Female	1KG3
AFR	ACB	HG01956	Female	1KG3
AFR	ACB	HG01958	Female	1KG3
AFR	ACB	HG01985	Female	1KG3
AFR	ACB	HG01986	Male	1KG3
AFR	ACB	HG01988	Male	1KG3
AFR	ACB	HG01989	Female	1KG3
AFR	ACB	HG01990	Male	1KG3
AFR	ACB	HG02009	Male	1KG3
AFR	ACB	HG02010	Female	1KG3
AFR	ACB	HG02012	Female	1KG3
AFR	ACB	HG02013	Male	1KG3
AFR	ACB	HG02014	Male	1KG3
AFR	ACB	HG02051	Male	1KG3
AFR	ACB	HG02052	Female	1KG3
AFR	ACB	HG02053	Male	1KG3
AFR	ACB	HG02054	Female	1KG3
AFR	ACB	HG02095	Female	1KG3
AFR	ACB	HG02107	Male	1KG3
AFR	ACB	HG02108	Female	1KG3
AFR	ACB	HG02111	Female	1KG3
AFR	ACB	HG02143	Male	1KG3
AFR	ACB	HG02144	Female	1KG3
AFR	ACB	HG02255	Male	1KG3
AFR	ACB	HG02256	Female	1KG3
AFR	ACB	HG02281	Male	1KG3
AFR	ACB	HG02282	Female	1KG3
AFR	ACB	HG02283	Male	1KG3
AFR	ACB	HG02284	Male	1KG3
AFR	ACB	HG02307	Male	1KG3
AFR	ACB	HG02308	Female	1KG3
AFR	ACB	HG02309	Female	1KG3
AFR	ACB	HG02314	Male	1KG3
AFR	ACB	HG02315	Female	1KG3
AFR	ACB	HG02317	Male	1KG3
AFR	ACB	HG02318	Female	1KG3
AFR	ACB	HG02322	Female	1KG3
AFR	ACB	HG02323	Male	1KG3
AFR	ACB	HG02325	Female	1KG3
AFR	ACB	HG02330	Male	1KG3
AFR	ACB	HG02332	Male	1KG3
AFR	ACB	HG02334	Male	1KG3
AFR	ACB	HG02337	Female	1KG3
AFR	ACB	HG02339	Female	1KG3
AFR	ACB	HG02343	Male	1KG3
AFR	ACB	HG02419	Female	1KG3
AFR	ACB	HG02420	Male	1KG3
AFR	ACB	HG02427	Female	1KG3
AFR	ACB	HG02429	Male	1KG3
AFR	ACB	HG02433	Male	1KG3
AFR	ACB	HG02439	Male	1KG3
AFR	ACB	HG02442	Male	1KG3
AFR	ACB	HG02445	Male	1KG3
AFR	ACB	HG02449	Male	1KG3
AFR	ACB	HG02450	Female	1KG3
AFR	ACB	HG02455	Male	1KG3
AFR	GWD	HG02461	Male	1KG3
AFR	GWD	HG02462	Female	1KG3
AFR	GWD	HG02464	Male	1KG3
AFR	GWD	HG02465	Female	1KG3
AFR	ACB	HG02470	Male	1KG3
AFR	ACB	HG02471	Female	1KG3
AFR	ACB	HG02476	Female	1KG3
AFR	ACB	HG02477	Female	1KG3
AFR	ACB	HG02481	Male	1KG3
AFR	ACB	HG02484	Male	1KG3
AFR	ACB	HG02485	Female	1KG3
AFR	ACB	HG02489	Male	1KG3
AFR	ACB	HG02496	Male	1KG3
AFR	ACB	HG02497	Female	1KG3
AFR	ACB	HG02501	Male	1KG3
AFR	ACB	HG02502	Female	1KG3
AFR	ACB	HG02505	Female	1KG3
AFR	ACB	HG02508	Female	1KG3
AFR	ACB	HG02511	Female	1KG3
AFR	ACB	HG02536	Male	1KG3
AFR	ACB	HG02537	Female	1KG3
AFR	ACB	HG02541	Male	1KG3
AFR	ACB	HG02545	Male	1KG3
AFR	ACB	HG02546	Female	1KG3
AFR	ACB	HG02549	Female	1KG3
AFR	ACB	HG02554	Male	1KG3
AFR	ACB	HG02555	Female	1KG3
AFR	ACB	HG02557	Male	1KG3
AFR	ACB	HG02558	Female	1KG3
AFR	GWD	HG02561	Male	1KG3
AFR	GWD	HG02562	Female	1KG3
AFR	GWD	HG02568	Female	1KG3
AFR	GWD	HG02570	Male	1KG3
AFR	GWD	HG02571	Female	1KG3
AFR	GWD	HG02573	Male	1KG3
AFR	GWD	HG02574	Female	1KG3
AFR	ACB	HG02577	Female	1KG3
AFR	ACB	HG02580	Female	1KG3
AFR	GWD	HG02582	Male	1KG3
AFR	GWD	HG02583	Female	1KG3
AFR	GWD	HG02585	Male	1KG3
AFR	GWD	HG02586	Female	1KG3
AFR	GWD	HG02588	Male	1KG3
AFR	GWD	HG02589	Female	1KG3
AFR	GWD	HG02594	Male	1KG3
AFR	GWD	HG02595	Female	1KG3
AFR	GWD	HG02610	Male	1KG3
AFR	GWD	HG02611	Female	1KG3
AFR	GWD	HG02613	Male	1KG3
AFR	GWD	HG02614	Female	1KG3
AFR	GWD	HG02620	Male	1KG3
AFR	GWD	HG02621	Female	1KG3
AFR	GWD	HG02623	Male	1KG3
AFR	GWD	HG02624	Female	1KG3
AFR	GWD	HG02628	Male	1KG3
AFR	GWD	HG02629	Female	1KG3
AFR	GWD	HG02634	Male	1KG3
AFR	GWD	HG02635	Female	1KG3
AFR	GWD	HG02642	Male	1KG3
AFR	GWD	HG02643	Female	1KG3
AFR	GWD	HG02645	Male	1KG3
AFR	GWD	HG02646	Female	1KG3
AFR	GWD	HG02666	Male	1KG3
AFR	GWD	HG02667	Female	1KG3
AFR	GWD	HG02675	Male	1KG3
AFR	GWD	HG02676	Female	1KG3
AFR	GWD	HG02678	Male	1KG3
AFR	GWD	HG02679	Female	1KG3
AFR	GWD	HG02702	Male	1KG3
AFR	GWD	HG02703	Female	1KG3
AFR	GWD	HG02715	Male	1KG3
AFR	GWD	HG02716	Female	1KG3
AFR	GWD	HG02721	Male	1KG3
AFR	GWD	HG02722	Female	1KG3
AFR	GWD	HG02756	Male	1KG3
AFR	GWD	HG02757	Female	1KG3
AFR	GWD	HG02759	Male	1KG3
AFR	GWD	HG02760	Female	1KG3
AFR	GWD	HG02763	Female	1KG3
AFR	GWD	HG02768	Male	1KG3
AFR	GWD	HG02769	Female	1KG3
AFR	GWD	HG02771	Male	1KG3
AFR	GWD	HG02772	Female	1KG3
AFR	GWD	HG02798	Male	1KG3
AFR	GWD	HG02799	Female	1KG3
AFR	GWD	HG02804	Male	1KG3
AFR	GWD	HG02805	Female	1KG3
AFR	GWD	HG02807	Male	1KG3
AFR	GWD	HG02808	Female	1KG3
AFR	GWD	HG02810	Male	1KG3
AFR	GWD	HG02811	Female	1KG3
AFR	GWD	HG02813	Male	1KG3
AFR	GWD	HG02814	Female	1KG3
AFR	GWD	HG02816	Male	1KG3
AFR	GWD	HG02817	Female	1KG3
AFR	GWD	HG02819	Male	1KG3
AFR	GWD	HG02820	Female	1KG3
AFR	GWD	HG02836	Male	1KG3
AFR	GWD	HG02837	Female	1KG3
AFR	GWD	HG02839	Male	1KG3
AFR	GWD	HG02840	Female	1KG3
AFR	GWD	HG02851	Male	1KG3
AFR	GWD	HG02852	Female	1KG3
AFR	GWD	HG02854	Male	1KG3
AFR	GWD	HG02855	Female	1KG3
AFR	GWD	HG02860	Male	1KG3
AFR	GWD	HG02861	Female	1KG3
AFR	GWD	HG02870	Female	1KG3
AFR	GWD	HG02878	Male	1KG3
AFR	GWD	HG02879	Female	1KG3
AFR	GWD	HG02881	Male	1KG3
AFR	GWD	HG02882	Female	1KG3
AFR	GWD	HG02884	Male	1KG3
AFR	GWD	HG02885	Female	1KG3
AFR	GWD	HG02887	Male	1KG3
AFR	GWD	HG02888	Female	1KG3
AFR	GWD	HG02890	Male	1KG3
AFR	GWD	HG02891	Female	1KG3
AFR	GWD	HG02895	Male	1KG3
AFR	GWD	HG02896	Female	1KG3
AFR	ESN	HG02922	Female	1KG3
AFR	ESN	HG02923	Male	1KG3
AFR	ESN	HG02938	Male	1KG3
AFR	ESN	HG02941	Male	1KG3
AFR	ESN	HG02943	Female	1KG3
AFR	ESN	HG02944	Male	1KG3
AFR	ESN	HG02946	Female	1KG3
AFR	ESN	HG02947	Male	1KG3
AFR	ESN	HG02952	Female	1KG3
AFR	ESN	HG02953	Male	1KG3
AFR	ESN	HG02968	Male	1KG3
AFR	ESN	HG02970	Female	1KG3
AFR	ESN	HG02971	Male	1KG3
AFR	ESN	HG02973	Male	1KG3
AFR	ESN	HG02974	Female	1KG3
AFR	ESN	HG02976	Female	1KG3
AFR	ESN	HG02977	Male	1KG3
AFR	ESN	HG02979	Female	1KG3
AFR	ESN	HG02981	Male	1KG3
AFR	GWD	HG02982	Male	1KG3
AFR	GWD	HG02983	Female	1KG3
AFR	GWD	HG03024	Male	1KG3
AFR	GWD	HG03025	Female	1KG3
AFR	GWD	HG03027	Male	1KG3
AFR	GWD	HG03028	Female	1KG3
AFR	GWD	HG03039	Male	1KG3
AFR	GWD	HG03040	Female	1KG3
AFR	GWD	HG03045	Male	1KG3
AFR	GWD	HG03046	Female	1KG3
AFR	GWD	HG03048	Male	1KG3
AFR	GWD	HG03049	Female	1KG3
AFR	MSL	HG03052	Female	1KG3
AFR	MSL	HG03054	Male	1KG3
AFR	MSL	HG03055	Female	1KG3
AFR	MSL	HG03057	Male	1KG3
AFR	MSL	HG03058	Female	1KG3
AFR	MSL	HG03060	Male	1KG3
AFR	MSL	HG03061	Female	1KG3
AFR	MSL	HG03063	Male	1KG3
AFR	MSL	HG03064	Female	1KG3
AFR	MSL	HG03066	Male	1KG3
AFR	MSL	HG03069	Male	1KG3
AFR	MSL	HG03072	Male	1KG3
AFR	MSL	HG03073	Female	1KG3
AFR	MSL	HG03074	Male	1KG3
AFR	MSL	HG03077	Male	1KG3
AFR	MSL	HG03078	Male	1KG3
AFR	MSL	HG03079	Female	1KG3
AFR	MSL	HG03081	Male	1KG3
AFR	MSL	HG03082	Female	1KG3
AFR	MSL	HG03084	Male	1KG3
AFR	MSL	HG03085	Female	1KG3
AFR	MSL	HG03086	Female	1KG3
AFR	MSL	HG03088	Female	1KG3
AFR	MSL	HG03091	Female	1KG3
AFR	MSL	HG03095	Female	1KG3
AFR	MSL	HG03096	Male	1KG3
AFR	MSL	HG03097	Female	1KG3
AFR	ESN	HG03099	Female	1KG3
AFR	ESN	HG03100	Male	1KG3
AFR	ESN	HG03103	Male	1KG3
AFR	ESN	HG03105	Female	1KG3
AFR	ESN	HG03108	Female	1KG3
AFR	ESN	HG03109	Male	1KG3
AFR	ESN	HG03111	Female	1KG3
AFR	ESN	HG03112	Male	1KG3
AFR	ESN	HG03114	Female	1KG3
AFR	ESN	HG03115	Male	1KG3
AFR	ESN	HG03117	Female	1KG3
AFR	ESN	HG03118	Male	1KG3
AFR	ESN	HG03120	Male	1KG3
AFR	ESN	HG03121	Female	1KG3
AFR	ESN	HG03123	Female	1KG3
AFR	ESN	HG03124	Male	1KG3
AFR	ESN	HG03126	Female	1KG3
AFR	ESN	HG03127	Male	1KG3
AFR	ESN	HG03129	Female	1KG3
AFR	ESN	HG03130	Male	1KG3
AFR	ESN	HG03132	Female	1KG3
AFR	ESN	HG03133	Male	1KG3
AFR	ESN	HG03135	Female	1KG3
AFR	ESN	HG03136	Male	1KG3
AFR	ESN	HG03139	Male	1KG3
AFR	ESN	HG03157	Male	1KG3
AFR	ESN	HG03159	Female	1KG3
AFR	ESN	HG03160	Male	1KG3
AFR	ESN	HG03162	Female	1KG3
AFR	ESN	HG03163	Male	1KG3
AFR	ESN	HG03166	Male	1KG3
AFR	ESN	HG03168	Female	1KG3
AFR	ESN	HG03169	Male	1KG3
AFR	ESN	HG03172	Male	1KG3
AFR	ESN	HG03175	Male	1KG3
AFR	ESN	HG03189	Female	1KG3
AFR	ESN	HG03190	Male	1KG3
AFR	ESN	HG03193	Male	1KG3
AFR	ESN	HG03195	Female	1KG3
AFR	ESN	HG03196	Male	1KG3
AFR	ESN	HG03198	Female	1KG3
AFR	ESN	HG03199	Male	1KG3
AFR	ESN	HG03202	Male	1KG3
AFR	MSL	HG03209	Male	1KG3
AFR	MSL	HG03212	Female	1KG3
AFR	MSL	HG03224	Male	1KG3
AFR	MSL	HG03225	Male	1KG3
AFR	GWD	HG03240	Male	1KG3
AFR	GWD	HG03241	Female	1KG3
AFR	GWD	HG03246	Male	1KG3
AFR	GWD	HG03247	Female	1KG3
AFR	GWD	HG03258	Male	1KG3
AFR	GWD	HG03259	Female	1KG3
AFR	ESN	HG03265	Male	1KG3
AFR	ESN	HG03267	Female	1KG3
AFR	ESN	HG03268	Male	1KG3
AFR	ESN	HG03270	Female	1KG3
AFR	ESN	HG03271	Male	1KG3
AFR	ESN	HG03279	Female	1KG3
AFR	ESN	HG03280	Male	1KG3
AFR	ESN	HG03291	Female	1KG3
AFR	ESN	HG03294	Female	1KG3
AFR	ESN	HG03295	Male	1KG3
AFR	ESN	HG03297	Female	1KG3
AFR	ESN	HG03298	Male	1KG3
AFR	ESN	HG03300	Female	1KG3
AFR	ESN	HG03301	Male	1KG3
AFR	ESN	HG03303	Female	1KG3
AFR	ESN	HG03304	Male	1KG3
AFR	ESN	HG03311	Male	1KG3
AFR	ESN	HG03313	Male	1KG3
AFR	ESN	HG03342	Female	1KG3
AFR	ESN	HG03343	Male	1KG3
AFR	ESN	HG03351	Female	1KG3
AFR	ESN	HG03352	Male	1KG3
AFR	ESN	HG03354	Female	1KG3
AFR	ESN	HG03363	Female	1KG3
AFR	ESN	HG03366	Female	1KG3
AFR	ESN	HG03367	Male	1KG3
AFR	ESN	HG03369	Female	1KG3
AFR	ESN	HG03370	Male	1KG3
AFR	ESN	HG03372	Female	1KG3
AFR	MSL	HG03376	Male	1KG3
AFR	MSL	HG03378	Female	1KG3
AFR	MSL	HG03380	Female	1KG3
AFR	MSL	HG03382	Male	1KG3
AFR	MSL	HG03385	Male	1KG3
AFR	MSL	HG03388	Male	1KG3
AFR	MSL	HG03391	Male	1KG3
AFR	MSL	HG03394	Male	1KG3
AFR	MSL	HG03397	Male	1KG3
AFR	MSL	HG03401	Female	1KG3
AFR	MSL	HG03410	Female	1KG3
AFR	MSL	HG03419	Female	1KG3
AFR	MSL	HG03428	Female	1KG3
AFR	MSL	HG03432	Male	1KG3
AFR	MSL	HG03433	Male	1KG3
AFR	MSL	HG03436	Male	1KG3
AFR	MSL	HG03437	Female	1KG3
AFR	MSL	HG03439	Male	1KG3
AFR	MSL	HG03442	Male	1KG3
AFR	MSL	HG03445	Male	1KG3
AFR	MSL	HG03446	Female	1KG3
AFR	MSL	HG03449	Female	1KG3
AFR	MSL	HG03451	Male	1KG3
AFR	MSL	HG03452	Female	1KG3
AFR	MSL	HG03455	Female	1KG3
AFR	MSL	HG03457	Male	1KG3
AFR	MSL	HG03458	Female	1KG3
AFR	MSL	HG03460	Male	1KG3
AFR	MSL	HG03461	Female	1KG3
AFR	MSL	HG03464	Female	1KG3
AFR	MSL	HG03469	Male	1KG3
AFR	MSL	HG03470	Female	1KG3
AFR	MSL	HG03472	Male	1KG3
AFR	MSL	HG03473	Female	1KG3
AFR	MSL	HG03476	Female	1KG3
AFR	MSL	HG03478	Male	1KG3
AFR	MSL	HG03479	Female	1KG3
AFR	MSL	HG03484	Male	1KG3
AFR	MSL	HG03485	Female	1KG3
AFR	ESN	HG03499	Female	1KG3
AFR	ESN	HG03511	Female	1KG3
AFR	ESN	HG03514	Female	1KG3
AFR	ESN	HG03515	Male	1KG3
AFR	ESN	HG03517	Female	1KG3
AFR	ESN	HG03518	Male	1KG3
AFR	ESN	HG03520	Female	1KG3
AFR	ESN	HG03521	Male	1KG3
AFR	GWD	HG03538	Male	1KG3
AFR	GWD	HG03539	Female	1KG3
AFR	MSL	HG03547	Male	1KG3
AFR	MSL	HG03548	Female	1KG3
AFR	MSL	HG03556	Male	1KG3
AFR	MSL	HG03557	Female	1KG3
AFR	MSL	HG03558	Female	1KG3
AFR	MSL	HG03559	Male	1KG3
AFR	MSL	HG03563	Female	1KG3
AFR	MSL	HG03565	Male	1KG3
AFR	MSL	HG03567	Female	1KG3
AFR	MSL	HG03571	Male	1KG3
AFR	MSL	HG03572	Female	1KG3
AFR	MSL	HG03575	Female	1KG3
AFR	MSL	HG03577	Male	1KG3
AFR	MSL	HG03578	Female	1KG3
AFR	MSL	HG03583	Female	1KG3
AFR	YRI	NA18486	Male	1KG3
AFR	YRI	NA18488	Female	1KG3
AFR	YRI	NA18489	Female	1KG3
AFR	YRI	NA18498	Male	1KG3
AFR	YRI	NA18499	Female	1KG3
AFR	YRI	NA18501	Male	1KG3
AFR	YRI	NA18502	Female	1KG3
AFR	YRI	NA18504	Male	1KG3
AFR	YRI	NA18505	Female	1KG3
AFR	YRI	NA18507	Male	1KG3
AFR	YRI	NA18508	Female	1KG3
AFR	YRI	NA18510	Male	1KG3
AFR	YRI	NA18511	Female	1KG3
AFR	YRI	NA18516	Male	1KG3
AFR	YRI	NA18517	Female	1KG3
AFR	YRI	NA18519	Male	1KG3
AFR	YRI	NA18520	Female	1KG3
AFR	YRI	NA18522	Male	1KG3
AFR	YRI	NA18523	Female	1KG3
AFR	YRI	NA18853	Male	1KG3
AFR	YRI	NA18856	Male	1KG3
AFR	YRI	NA18858	Female	1KG3
AFR	YRI	NA18861	Female	1KG3
AFR	YRI	NA18864	Female	1KG3
AFR	YRI	NA18865	Male	1KG3
AFR	YRI	NA18867	Female	1KG3
AFR	YRI	NA18868	Male	1KG3
AFR	YRI	NA18870	Female	1KG3
AFR	YRI	NA18871	Male	1KG3
AFR	YRI	NA18873	Female	1KG3
AFR	YRI	NA18874	Male	1KG3
AFR	YRI	NA18876	Female	1KG3
AFR	YRI	NA18877	Male	1KG3
AFR	YRI	NA18878	Female	1KG3
AFR	YRI	NA18879	Male	1KG3
AFR	YRI	NA18881	Female	1KG3
AFR	YRI	NA18907	Female	1KG3
AFR	YRI	NA18908	Male	1KG3
AFR	YRI	NA18909	Female	1KG3
AFR	YRI	NA18910	Male	1KG3
AFR	YRI	NA18912	Female	1KG3
AFR	YRI	NA18915	Male	1KG3
AFR	YRI	NA18916	Female	1KG3
AFR	YRI	NA18917	Male	1KG3
AFR	YRI	NA18923	Male	1KG3
AFR	YRI	NA18924	Female	1KG3
AFR	YRI	NA18933	Female	1KG3
AFR	YRI	NA18934	Male	1KG3
AFR	LWK	NA19017	Female	1KG3
AFR	LWK	NA19019	Female	1KG3
AFR	LWK	NA19020	Male	1KG3
AFR	LWK	NA19023	Female	1KG3
AFR	LWK	NA19024	Female	1KG3
AFR	LWK	NA19025	Male	1KG3
AFR	LWK	NA19026	Male	1KG3
AFR	LWK	NA19027	Male	1KG3
AFR	LWK	NA19028	Male	1KG3
AFR	LWK	NA19030	Female	1KG3
AFR	LWK	NA19031	Male	1KG3
AFR	LWK	NA19035	Male	1KG3
AFR	LWK	NA19036	Female	1KG3
AFR	LWK	NA19037	Female	1KG3
AFR	LWK	NA19038	Female	1KG3
AFR	LWK	NA19041	Male	1KG3
AFR	LWK	NA19043	Male	1KG3
AFR	YRI	NA19092	Male	1KG3
AFR	YRI	NA19093	Female	1KG3
AFR	YRI	NA19095	Female	1KG3
AFR	YRI	NA19096	Male	1KG3
AFR	YRI	NA19098	Male	1KG3
AFR	YRI	NA19099	Female	1KG3
AFR	YRI	NA19102	Female	1KG3
AFR	YRI	NA19107	Male	1KG3
AFR	YRI	NA19108	Female	1KG3
AFR	YRI	NA19113	Male	1KG3
AFR	YRI	NA19114	Female	1KG3
AFR	YRI	NA19116	Female	1KG3
AFR	YRI	NA19117	Male	1KG3
AFR	YRI	NA19118	Female	1KG3
AFR	YRI	NA19119	Male	1KG3
AFR	YRI	NA19121	Male	1KG3
AFR	YRI	NA19130	Male	1KG3
AFR	YRI	NA19131	Female	1KG3
AFR	YRI	NA19137	Female	1KG3
AFR	YRI	NA19138	Male	1KG3
AFR	YRI	NA19141	Male	1KG3
AFR	YRI	NA19143	Female	1KG3
AFR	YRI	NA19144	Male	1KG3
AFR	YRI	NA19146	Male	1KG3
AFR	YRI	NA19147	Female	1KG3
AFR	YRI	NA19149	Female	1KG3
AFR	YRI	NA19152	Female	1KG3
AFR	YRI	NA19153	Male	1KG3
AFR	YRI	NA19159	Female	1KG3
AFR	YRI	NA19160	Male	1KG3
AFR	YRI	NA19171	Male	1KG3
AFR	YRI	NA19172	Female	1KG3
AFR	YRI	NA19175	Male	1KG3
AFR	YRI	NA19184	Male	1KG3
AFR	YRI	NA19185	Female	1KG3
AFR	YRI	NA19189	Male	1KG3
AFR	YRI	NA19190	Female	1KG3
AFR	YRI	NA19197	Female	1KG3
AFR	YRI	NA19198	Male	1KG3
AFR	YRI	NA19200	Male	1KG3
AFR	YRI	NA19201	Female	1KG3
AFR	YRI	NA19204	Female	1KG3
AFR	YRI	NA19206	Female	1KG3
AFR	YRI	NA19207	Male	1KG3
AFR	YRI	NA19209	Female	1KG3
AFR	YRI	NA19210	Male	1KG3
AFR	YRI	NA19213	Male	1KG3
AFR	YRI	NA19214	Female	1KG3
AFR	YRI	NA19222	Female	1KG3
AFR	YRI	NA19223	Male	1KG3
AFR	YRI	NA19225	Female	1KG3
AFR	YRI	NA19235	Female	1KG3
AFR	YRI	NA19236	Male	1KG3
AFR	YRI	NA19239	Male	1KG3
AFR	YRI	NA19247	Female	1KG3
AFR	YRI	NA19248	Male	1KG3
AFR	YRI	NA19256	Male	1KG3
AFR	YRI	NA19257	Female	1KG3
AFR	LWK	NA19307	Male	1KG3
AFR	LWK	NA19308	Male	1KG3
AFR	LWK	NA19309	Male	1KG3
AFR	LWK	NA19310	Female	1KG3
AFR	LWK	NA19312	Male	1KG3
AFR	LWK	NA19314	Female	1KG3
AFR	LWK	NA19315	Female	1KG3
AFR	LWK	NA19316	Female	1KG3
AFR	LWK	NA19317	Male	1KG3
AFR	LWK	NA19318	Male	1KG3
AFR	LWK	NA19319	Male	1KG3
AFR	LWK	NA19320	Female	1KG3
AFR	LWK	NA19321	Female	1KG3
AFR	LWK	NA19323	Female	1KG3
AFR	LWK	NA19324	Female	1KG3
AFR	LWK	NA19327	Female	1KG3
AFR	LWK	NA19328	Female	1KG3
AFR	LWK	NA19331	Male	1KG3
AFR	LWK	NA19332	Female	1KG3
AFR	LWK	NA19338	Female	1KG3
AFR	LWK	NA19346	Male	1KG3
AFR	LWK	NA19347	Male	1KG3
AFR	LWK	NA19350	Male	1KG3
AFR	LWK	NA19351	Female	1KG3
AFR	LWK	NA19355	Female	1KG3
AFR	LWK	NA19360	Male	1KG3
AFR	LWK	NA19372	Male	1KG3
AFR	LWK	NA19374	Male	1KG3
AFR	LWK	NA19375	Male	1KG3
AFR	LWK	NA19376	Male	1KG3
AFR	LWK	NA19377	Female	1KG3
AFR	LWK	NA19378	Female	1KG3
AFR	LWK	NA19379	Female	1KG3
AFR	LWK	NA19380	Male	1KG3
AFR	LWK	NA19383	Male	1KG3
AFR	LWK	NA19384	Male	1KG3
AFR	LWK	NA19385	Male	1KG3
AFR	LWK	NA19390	Female	1KG3
AFR	LWK	NA19391	Female	1KG3
AFR	LWK	NA19393	Male	1KG3
AFR	LWK	NA19394	Male	1KG3
AFR	LWK	NA19395	Female	1KG3
AFR	LWK	NA19397	Male	1KG3
AFR	LWK	NA19399	Female	1KG3
AFR	LWK	NA19401	Female	1KG3
AFR	LWK	NA19403	Female	1KG3
AFR	LWK	NA19404	Female	1KG3
AFR	LWK	NA19428	Male	1KG3
AFR	LWK	NA19429	Male	1KG3
AFR	LWK	NA19430	Male	1KG3
AFR	LWK	NA19431	Female	1KG3
AFR	LWK	NA19434	Female	1KG3
AFR	LWK	NA19435	Female	1KG3
AFR	LWK	NA19436	Female	1KG3
AFR	LWK	NA19437	Female	1KG3
AFR	LWK	NA19438	Female	1KG3
AFR	LWK	NA19439	Female	1KG3
AFR	LWK	NA19440	Female	1KG3
AFR	LWK	NA19443	Male	1KG3
AFR	LWK	NA19445	Female	1KG3
AFR	LWK	NA19446	Female	1KG3
AFR	LWK	NA19448	Male	1KG3
AFR	LWK	NA19449	Female	1KG3
AFR	LWK	NA19451	Male	1KG3
AFR	LWK	NA19452	Male	1KG3
AFR	LWK	NA19454	Male	1KG3
AFR	LWK	NA19455	Male	1KG3
AFR	LWK	NA19456	Female	1KG3
AFR	LWK	NA19457	Female	1KG3
AFR	LWK	NA19461	Male	1KG3
AFR	LWK	NA19462	Female	1KG3
AFR	LWK	NA19463	Female	1KG3
AFR	LWK	NA19466	Male	1KG3
AFR	LWK	NA19467	Female	1KG3
AFR	LWK	NA19468	Female	1KG3
AFR	LWK	NA19471	Female	1KG3
AFR	LWK	NA19472	Female	1KG3
AFR	LWK	NA19473	Female	1KG3
AFR	LWK	NA19474	Female	1KG3
AFR	LWK	NA19475	Female	1KG3
AFR	ASW	NA19625	Female	1KG3
AFR	ASW	NA19700	Male	1KG3
AFR	ASW	NA19701	Female	1KG3
AFR	ASW	NA19703	Male	1KG3
AFR	ASW	NA19704	Female	1KG3
AFR	ASW	NA19707	Female	1KG3
AFR	ASW	NA19711	Male	1KG3
AFR	ASW	NA19712	Female	1KG3
AFR	ASW	NA19713	Female	1KG3
AFR	ASW	NA19818	Male	1KG3
AFR	ASW	NA19819	Female	1KG3
AFR	ASW	NA19834	Male	1KG3
AFR	ASW	NA19835	Female	1KG3
AFR	ASW	NA19900	Male	1KG3
AFR	ASW	NA19901	Female	1KG3
AFR	ASW	NA19904	Male	1KG3
AFR	ASW	NA19908	Male	1KG3
AFR	ASW	NA19909	Female	1KG3
AFR	ASW	NA19914	Female	1KG3
AFR	ASW	NA19916	Male	1KG3
AFR	ASW	NA19917	Female	1KG3
AFR	ASW	NA19920	Male	1KG3
AFR	ASW	NA19921	Female	1KG3
AFR	ASW	NA19922	Male	1KG3
AFR	ASW	NA19923	Female	1KG3
AFR	ASW	NA19982	Male	1KG3
AFR	ASW	NA19984	Male	1KG3
AFR	ASW	NA20126	Male	1KG3
AFR	ASW	NA20127	Female	1KG3
AFR	ASW	NA20276	Female	1KG3
AFR	ASW	NA20278	Male	1KG3
AFR	ASW	NA20281	Male	1KG3
AFR	ASW	NA20282	Female	1KG3
AFR	ASW	NA20287	Female	1KG3
AFR	ASW	NA20289	Female	1KG3
AFR	ASW	NA20291	Male	1KG3
AFR	ASW	NA20294	Female	1KG3
AFR	ASW	NA20296	Female	1KG3
AFR	ASW	NA20298	Male	1KG3
AFR	ASW	NA20299	Female	1KG3
AFR	ASW	NA20314	Female	1KG3
AFR	ASW	NA20317	Female	1KG3
AFR	ASW	NA20320	Female	1KG3
AFR	ASW	NA20332	Female	1KG3
AFR	ASW	NA20334	Female	1KG3
AFR	ASW	NA20339	Female	1KG3
AFR	ASW	NA20340	Male	1KG3
AFR	ASW	NA20342	Male	1KG3
AFR	ASW	NA20346	Male	1KG3
AFR	ASW	NA20348	Male	1KG3
AFR	ASW	NA20351	Male	1KG3
AFR	ASW	NA20356	Male	1KG3
AFR	ASW	NA20357	Female	1KG3
AFR	ASW	NA20359	Female	1KG3
AFR	ASW	NA20412	Female	1KG3
AMR	CLM	HGDP00703	Male	HGDP
AMR	CLM	HGDP00704	Female	HGDP
AMR	CLM	HGDP00706	Female	HGDP
AMR	CLM	HGDP00708	Female	HGDP
AMR	SUR	HGDP00832	Female	HGDP
AMR	SUR	HGDP00837	Male	HGDP
AMR	SUR	HGDP00838	Female	HGDP
AMR	SUR	HGDP00843	Male	HGDP
AMR	SUR	HGDP00845	Male	HGDP
AMR	SUR	HGDP00846	Female	HGDP
AMR	SUR	HGDP00849	Male	HGDP
AMR	MAY	HGDP00854	Female	HGDP
AMR	MAY	HGDP00859	Female	HGDP
AMR	MAY	HGDP00865	Female	HGDP
AMR	MAY	HGDP00868	Female	HGDP
AMR	KAR	HGDP00995	Female	HGDP
AMR	KAR	HGDP00998	Male	HGDP
AMR	KAR	HGDP00999	Female	HGDP
AMR	KAR	HGDP01001	Female	HGDP
AMR	KAR	HGDP01010	Female	HGDP
AMR	KAR	HGDP01012	Male	HGDP
AMR	KAR	HGDP01013	Male	HGDP
AMR	KAR	HGDP01014	Female	HGDP
AMR	KAR	HGDP01015	Male	HGDP
AMR	KAR	HGDP01018	Female	HGDP
AMR	PIM	HGDP01037	Male	HGDP
AMR	PIM	HGDP01041	Female	HGDP
AMR	PIM	HGDP01043	Male	HGDP
AMR	PIM	HGDP01044	Female	HGDP
AMR	PIM	HGDP01047	Male	HGDP
AMR	PIM	HGDP01050	Male	HGDP
AMR	PIM	HGDP01053	Female	HGDP
AMR	PIM	HGDP01055	Male	HGDP
AMR	PIM	HGDP01059	Male	HGDP
AMR	CLM	HGDP00702	Female	HGDP
AMR	CLM	HGDP00710	Male	HGDP
AMR	SUR	HGDP00852	Female	HGDP
AMR	MAY	HGDP00855	Female	HGDP
AMR	MAY	HGDP00856	Male	HGDP
AMR	MAY	HGDP00857	Female	HGDP
AMR	MAY	HGDP00858	Female	HGDP
AMR	MAY	HGDP00860	Female	HGDP
AMR	MAY	HGDP00861	Female	HGDP
AMR	MAY	HGDP00862	Female	HGDP
AMR	MAY	HGDP00863	Female	HGDP
AMR	MAY	HGDP00864	Female	HGDP
AMR	MAY	HGDP00869	Female	HGDP
AMR	MAY	HGDP00870	Female	HGDP
AMR	MAY	HGDP00871	Female	HGDP
AMR	MAY	HGDP00872	Female	HGDP
AMR	MAY	HGDP00873	Female	HGDP
AMR	MAY	HGDP00875	Female	HGDP
AMR	MAY	HGDP00876	Female	HGDP
AMR	MAY	HGDP00877	Male	HGDP
AMR	CLM	HGDP00970	Female	HGDP
AMR	KAR	HGDP01009	Male	HGDP
AMR	KAR	HGDP01019	Male	HGDP
AMR	PIM	HGDP01056	Female	HGDP
AMR	PIM	HGDP01057	Male	HGDP
AMR	PIM	HGDP01058	Female	HGDP
AMR	PIM	HGDP01060	Male	HGDP
AMR	PUR	HG00551	Female	1KG3
AMR	PUR	HG00553	Male	1KG3
AMR	PUR	HG00554	Female	1KG3
AMR	PUR	HG00637	Male	1KG3
AMR	PUR	HG00638	Female	1KG3
AMR	PUR	HG00640	Male	1KG3
AMR	PUR	HG00641	Female	1KG3
AMR	PUR	HG00731	Male	1KG3
AMR	PUR	HG00732	Female	1KG3
AMR	PUR	HG00734	Female	1KG3
AMR	PUR	HG00736	Male	1KG3
AMR	PUR	HG00737	Female	1KG3
AMR	PUR	HG00739	Male	1KG3
AMR	PUR	HG00740	Female	1KG3
AMR	PUR	HG00742	Male	1KG3
AMR	PUR	HG00743	Female	1KG3
AMR	PUR	HG01047	Male	1KG3
AMR	PUR	HG01048	Male	1KG3
AMR	PUR	HG01049	Female	1KG3
AMR	PUR	HG01051	Male	1KG3
AMR	PUR	HG01052	Female	1KG3
AMR	PUR	HG01054	Male	1KG3
AMR	PUR	HG01055	Female	1KG3
AMR	PUR	HG01058	Female	1KG3
AMR	PUR	HG01060	Male	1KG3
AMR	PUR	HG01061	Female	1KG3
AMR	PUR	HG01063	Male	1KG3
AMR	PUR	HG01064	Female	1KG3
AMR	PUR	HG01066	Male	1KG3
AMR	PUR	HG01067	Female	1KG3
AMR	PUR	HG01069	Male	1KG3
AMR	PUR	HG01070	Female	1KG3
AMR	PUR	HG01072	Male	1KG3
AMR	PUR	HG01073	Female	1KG3
AMR	PUR	HG01075	Male	1KG3
AMR	PUR	HG01077	Female	1KG3
AMR	PUR	HG01079	Male	1KG3
AMR	PUR	HG01080	Female	1KG3
AMR	PUR	HG01082	Male	1KG3
AMR	PUR	HG01083	Female	1KG3
AMR	PUR	HG01085	Male	1KG3
AMR	PUR	HG01086	Female	1KG3
AMR	PUR	HG01088	Male	1KG3
AMR	PUR	HG01089	Female	1KG3
AMR	PUR	HG01092	Female	1KG3
AMR	PUR	HG01094	Male	1KG3
AMR	PUR	HG01095	Female	1KG3
AMR	PUR	HG01097	Male	1KG3
AMR	PUR	HG01098	Female	1KG3
AMR	PUR	HG01101	Male	1KG3
AMR	PUR	HG01102	Female	1KG3
AMR	PUR	HG01104	Male	1KG3
AMR	PUR	HG01105	Female	1KG3
AMR	PUR	HG01107	Male	1KG3
AMR	PUR	HG01108	Female	1KG3
AMR	PUR	HG01110	Male	1KG3
AMR	PUR	HG01111	Female	1KG3
AMR	CLM	HG01112	Male	1KG3
AMR	CLM	HG01113	Female	1KG3
AMR	CLM	HG01119	Female	1KG3
AMR	CLM	HG01121	Male	1KG3
AMR	CLM	HG01122	Female	1KG3
AMR	CLM	HG01124	Male	1KG3
AMR	CLM	HG01125	Female	1KG3
AMR	CLM	HG01130	Male	1KG3
AMR	CLM	HG01131	Female	1KG3
AMR	CLM	HG01133	Male	1KG3
AMR	CLM	HG01134	Female	1KG3
AMR	CLM	HG01136	Male	1KG3
AMR	CLM	HG01137	Female	1KG3
AMR	CLM	HG01139	Male	1KG3
AMR	CLM	HG01140	Female	1KG3
AMR	CLM	HG01142	Male	1KG3
AMR	CLM	HG01148	Male	1KG3
AMR	CLM	HG01149	Female	1KG3
AMR	PUR	HG01161	Male	1KG3
AMR	PUR	HG01162	Female	1KG3
AMR	PUR	HG01164	Male	1KG3
AMR	PUR	HG01167	Male	1KG3
AMR	PUR	HG01168	Female	1KG3
AMR	PUR	HG01170	Male	1KG3
AMR	PUR	HG01171	Female	1KG3
AMR	PUR	HG01173	Male	1KG3
AMR	PUR	HG01174	Female	1KG3
AMR	PUR	HG01176	Male	1KG3
AMR	PUR	HG01177	Female	1KG3
AMR	PUR	HG01182	Male	1KG3
AMR	PUR	HG01183	Female	1KG3
AMR	PUR	HG01187	Male	1KG3
AMR	PUR	HG01188	Female	1KG3
AMR	PUR	HG01190	Male	1KG3
AMR	PUR	HG01191	Female	1KG3
AMR	PUR	HG01197	Male	1KG3
AMR	PUR	HG01198	Female	1KG3
AMR	PUR	HG01200	Male	1KG3
AMR	PUR	HG01204	Male	1KG3
AMR	PUR	HG01205	Female	1KG3
AMR	PUR	HG01241	Male	1KG3
AMR	PUR	HG01242	Female	1KG3
AMR	PUR	HG01247	Male	1KG3
AMR	PUR	HG01248	Female	1KG3
AMR	CLM	HG01250	Male	1KG3
AMR	CLM	HG01251	Female	1KG3
AMR	CLM	HG01253	Male	1KG3
AMR	CLM	HG01254	Female	1KG3
AMR	CLM	HG01256	Male	1KG3
AMR	CLM	HG01257	Female	1KG3
AMR	CLM	HG01259	Male	1KG3
AMR	CLM	HG01260	Female	1KG3
AMR	CLM	HG01269	Female	1KG3
AMR	CLM	HG01271	Male	1KG3
AMR	CLM	HG01272	Female	1KG3
AMR	CLM	HG01275	Female	1KG3
AMR	CLM	HG01277	Male	1KG3
AMR	CLM	HG01280	Male	1KG3
AMR	CLM	HG01281	Female	1KG3
AMR	CLM	HG01284	Female	1KG3
AMR	PUR	HG01286	Male	1KG3
AMR	PUR	HG01302	Male	1KG3
AMR	PUR	HG01303	Female	1KG3
AMR	PUR	HG01305	Male	1KG3
AMR	PUR	HG01308	Male	1KG3
AMR	PUR	HG01311	Male	1KG3
AMR	PUR	HG01312	Female	1KG3
AMR	PUR	HG01323	Female	1KG3
AMR	PUR	HG01325	Male	1KG3
AMR	PUR	HG01326	Female	1KG3
AMR	CLM	HG01341	Male	1KG3
AMR	CLM	HG01342	Female	1KG3
AMR	CLM	HG01344	Male	1KG3
AMR	CLM	HG01345	Female	1KG3
AMR	CLM	HG01348	Female	1KG3
AMR	CLM	HG01350	Male	1KG3
AMR	CLM	HG01351	Female	1KG3
AMR	CLM	HG01353	Male	1KG3
AMR	CLM	HG01354	Female	1KG3
AMR	CLM	HG01356	Male	1KG3
AMR	CLM	HG01357	Female	1KG3
AMR	CLM	HG01359	Male	1KG3
AMR	CLM	HG01360	Female	1KG3
AMR	CLM	HG01362	Male	1KG3
AMR	CLM	HG01363	Female	1KG3
AMR	CLM	HG01365	Male	1KG3
AMR	CLM	HG01366	Female	1KG3
AMR	CLM	HG01369	Female	1KG3
AMR	CLM	HG01372	Female	1KG3
AMR	CLM	HG01374	Male	1KG3
AMR	CLM	HG01375	Female	1KG3
AMR	CLM	HG01377	Male	1KG3
AMR	CLM	HG01378	Female	1KG3
AMR	CLM	HG01383	Male	1KG3
AMR	CLM	HG01384	Female	1KG3
AMR	CLM	HG01389	Male	1KG3
AMR	CLM	HG01390	Female	1KG3
AMR	PUR	HG01392	Male	1KG3
AMR	PUR	HG01393	Female	1KG3
AMR	PUR	HG01395	Male	1KG3
AMR	PUR	HG01396	Female	1KG3
AMR	PUR	HG01398	Male	1KG3
AMR	PUR	HG01402	Male	1KG3
AMR	PUR	HG01403	Female	1KG3
AMR	PUR	HG01405	Male	1KG3
AMR	PUR	HG01412	Male	1KG3
AMR	PUR	HG01413	Male	1KG3
AMR	PUR	HG01414	Female	1KG3
AMR	CLM	HG01431	Male	1KG3
AMR	CLM	HG01432	Female	1KG3
AMR	CLM	HG01435	Female	1KG3
AMR	CLM	HG01437	Male	1KG3
AMR	CLM	HG01438	Female	1KG3
AMR	CLM	HG01440	Male	1KG3
AMR	CLM	HG01441	Female	1KG3
AMR	CLM	HG01443	Male	1KG3
AMR	CLM	HG01444	Female	1KG3
AMR	CLM	HG01447	Female	1KG3
AMR	CLM	HG01455	Male	1KG3
AMR	CLM	HG01456	Female	1KG3
AMR	CLM	HG01459	Female	1KG3
AMR	CLM	HG01461	Male	1KG3
AMR	CLM	HG01462	Female	1KG3
AMR	CLM	HG01464	Male	1KG3
AMR	CLM	HG01465	Female	1KG3
AMR	CLM	HG01468	Female	1KG3
AMR	CLM	HG01474	Female	1KG3
AMR	CLM	HG01479	Male	1KG3
AMR	CLM	HG01485	Male	1KG3
AMR	CLM	HG01486	Female	1KG3
AMR	CLM	HG01488	Male	1KG3
AMR	CLM	HG01489	Female	1KG3
AMR	CLM	HG01491	Male	1KG3
AMR	CLM	HG01492	Female	1KG3
AMR	CLM	HG01494	Male	1KG3
AMR	CLM	HG01495	Female	1KG3
AMR	CLM	HG01497	Male	1KG3
AMR	CLM	HG01498	Female	1KG3
AMR	CLM	HG01550	Male	1KG3
AMR	CLM	HG01551	Female	1KG3
AMR	CLM	HG01556	Male	1KG3
AMR	PEL	HG01565	Male	1KG3
AMR	PEL	HG01566	Female	1KG3
AMR	PEL	HG01571	Male	1KG3
AMR	PEL	HG01572	Female	1KG3
AMR	PEL	HG01577	Male	1KG3
AMR	PEL	HG01578	Female	1KG3
AMR	PEL	HG01892	Male	1KG3
AMR	PEL	HG01893	Female	1KG3
AMR	PEL	HG01917	Male	1KG3
AMR	PEL	HG01918	Female	1KG3
AMR	PEL	HG01920	Male	1KG3
AMR	PEL	HG01921	Female	1KG3
AMR	PEL	HG01923	Male	1KG3
AMR	PEL	HG01924	Female	1KG3
AMR	PEL	HG01926	Male	1KG3
AMR	PEL	HG01927	Female	1KG3
AMR	PEL	HG01932	Male	1KG3
AMR	PEL	HG01933	Female	1KG3
AMR	PEL	HG01935	Male	1KG3
AMR	PEL	HG01936	Female	1KG3
AMR	PEL	HG01938	Male	1KG3
AMR	PEL	HG01939	Female	1KG3
AMR	PEL	HG01941	Male	1KG3
AMR	PEL	HG01942	Female	1KG3
AMR	PEL	HG01944	Male	1KG3
AMR	PEL	HG01945	Female	1KG3
AMR	PEL	HG01947	Male	1KG3
AMR	PEL	HG01948	Female	1KG3
AMR	PEL	HG01950	Male	1KG3
AMR	PEL	HG01951	Female	1KG3
AMR	PEL	HG01953	Male	1KG3
AMR	PEL	HG01954	Female	1KG3
AMR	PEL	HG01961	Male	1KG3
AMR	PEL	HG01965	Female	1KG3
AMR	PEL	HG01967	Male	1KG3
AMR	PEL	HG01968	Female	1KG3
AMR	PEL	HG01970	Male	1KG3
AMR	PEL	HG01971	Female	1KG3
AMR	PEL	HG01973	Female	1KG3
AMR	PEL	HG01974	Male	1KG3
AMR	PEL	HG01976	Female	1KG3
AMR	PEL	HG01977	Male	1KG3
AMR	PEL	HG01979	Male	1KG3
AMR	PEL	HG01980	Female	1KG3
AMR	PEL	HG01982	Male	1KG3
AMR	PEL	HG01991	Male	1KG3
AMR	PEL	HG01992	Female	1KG3
AMR	PEL	HG01997	Female	1KG3
AMR	PEL	HG02002	Male	1KG3
AMR	PEL	HG02003	Female	1KG3
AMR	PEL	HG02006	Female	1KG3
AMR	PEL	HG02008	Male	1KG3
AMR	PEL	HG02089	Female	1KG3
AMR	PEL	HG02090	Male	1KG3
AMR	PEL	HG02102	Female	1KG3
AMR	PEL	HG02104	Male	1KG3
AMR	PEL	HG02105	Female	1KG3
AMR	PEL	HG02146	Male	1KG3
AMR	PEL	HG02147	Female	1KG3
AMR	PEL	HG02150	Male	1KG3
AMR	PEL	HG02252	Female	1KG3
AMR	PEL	HG02253	Male	1KG3
AMR	PEL	HG02259	Male	1KG3
AMR	PEL	HG02260	Female	1KG3
AMR	PEL	HG02262	Male	1KG3
AMR	PEL	HG02265	Male	1KG3
AMR	PEL	HG02266	Female	1KG3
AMR	PEL	HG02271	Male	1KG3
AMR	PEL	HG02272	Female	1KG3
AMR	PEL	HG02274	Male	1KG3
AMR	PEL	HG02275	Female	1KG3
AMR	PEL	HG02277	Male	1KG3
AMR	PEL	HG02278	Female	1KG3
AMR	PEL	HG02285	Male	1KG3
AMR	PEL	HG02286	Female	1KG3
AMR	PEL	HG02291	Male	1KG3
AMR	PEL	HG02292	Female	1KG3
AMR	PEL	HG02298	Female	1KG3
AMR	PEL	HG02299	Male	1KG3
AMR	PEL	HG02301	Female	1KG3
AMR	PEL	HG02304	Male	1KG3
AMR	PEL	HG02312	Female	1KG3
AMR	PEL	HG02345	Female	1KG3
AMR	PEL	HG02348	Female	1KG3
AMR	PEL	HG02425	Female	1KG3
AMR	MXL	NA19648	Female	1KG3
AMR	MXL	NA19649	Male	1KG3
AMR	MXL	NA19651	Female	1KG3
AMR	MXL	NA19652	Male	1KG3
AMR	MXL	NA19654	Female	1KG3
AMR	MXL	NA19655	Male	1KG3
AMR	MXL	NA19657	Female	1KG3
AMR	MXL	NA19658	Male	1KG3
AMR	MXL	NA19663	Female	1KG3
AMR	MXL	NA19664	Male	1KG3
AMR	MXL	NA19669	Female	1KG3
AMR	MXL	NA19670	Male	1KG3
AMR	MXL	NA19676	Male	1KG3
AMR	MXL	NA19678	Female	1KG3
AMR	MXL	NA19679	Male	1KG3
AMR	MXL	NA19681	Female	1KG3
AMR	MXL	NA19682	Male	1KG3
AMR	MXL	NA19684	Female	1KG3
AMR	MXL	NA19716	Female	1KG3
AMR	MXL	NA19717	Male	1KG3
AMR	MXL	NA19719	Female	1KG3
AMR	MXL	NA19720	Male	1KG3
AMR	MXL	NA19722	Female	1KG3
AMR	MXL	NA19723	Male	1KG3
AMR	MXL	NA19725	Female	1KG3
AMR	MXL	NA19726	Male	1KG3
AMR	MXL	NA19728	Female	1KG3
AMR	MXL	NA19729	Male	1KG3
AMR	MXL	NA19731	Female	1KG3
AMR	MXL	NA19732	Male	1KG3
AMR	MXL	NA19734	Female	1KG3
AMR	MXL	NA19735	Male	1KG3
AMR	MXL	NA19740	Female	1KG3
AMR	MXL	NA19741	Male	1KG3
AMR	MXL	NA19746	Female	1KG3
AMR	MXL	NA19747	Male	1KG3
AMR	MXL	NA19749	Female	1KG3
AMR	MXL	NA19750	Male	1KG3
AMR	MXL	NA19752	Female	1KG3
AMR	MXL	NA19755	Female	1KG3
AMR	MXL	NA19756	Male	1KG3
AMR	MXL	NA19758	Female	1KG3
AMR	MXL	NA19759	Male	1KG3
AMR	MXL	NA19761	Female	1KG3
AMR	MXL	NA19762	Male	1KG3
AMR	MXL	NA19764	Female	1KG3
AMR	MXL	NA19770	Female	1KG3
AMR	MXL	NA19771	Male	1KG3
AMR	MXL	NA19773	Female	1KG3
AMR	MXL	NA19774	Male	1KG3
AMR	MXL	NA19776	Female	1KG3
AMR	MXL	NA19777	Male	1KG3
AMR	MXL	NA19779	Female	1KG3
AMR	MXL	NA19780	Male	1KG3
AMR	MXL	NA19782	Female	1KG3
AMR	MXL	NA19783	Male	1KG3
AMR	MXL	NA19785	Female	1KG3
AMR	MXL	NA19786	Male	1KG3
AMR	MXL	NA19788	Female	1KG3
AMR	MXL	NA19789	Male	1KG3
AMR	MXL	NA19792	Male	1KG3
AMR	MXL	NA19794	Female	1KG3
AMR	MXL	NA19795	Male	1KG3
CSA	PAT	HGDP00247	Female	HGDP
CSA	PAT	HGDP00248	Male	HGDP
CSA	KAL	HGDP00274	Female	HGDP
CSA	BRA	HGDP00001	Male	HGDP
CSA	BRA	HGDP00003	Male	HGDP
CSA	BRA	HGDP00005	Male	HGDP
CSA	BRA	HGDP00007	Male	HGDP
CSA	BRA	HGDP00009	Male	HGDP
CSA	BRA	HGDP00011	Male	HGDP
CSA	BRA	HGDP00013	Male	HGDP
CSA	BRA	HGDP00015	Male	HGDP
CSA	BRA	HGDP00017	Male	HGDP
CSA	BRA	HGDP00019	Male	HGDP
CSA	BRA	HGDP00021	Male	HGDP
CSA	BRA	HGDP00023	Male	HGDP
CSA	BRA	HGDP00025	Male	HGDP
CSA	BRA	HGDP00027	Male	HGDP
CSA	BRA	HGDP00029	Male	HGDP
CSA	BRA	HGDP00031	Male	HGDP
CSA	BRA	HGDP00033	Male	HGDP
CSA	BRA	HGDP00035	Male	HGDP
CSA	BRA	HGDP00037	Male	HGDP
CSA	BRA	HGDP00039	Male	HGDP
CSA	BRA	HGDP00041	Male	HGDP
CSA	BRA	HGDP00043	Male	HGDP
CSA	BRA	HGDP00045	Male	HGDP
CSA	BRA	HGDP00047	Male	HGDP
CSA	BRA	HGDP00049	Male	HGDP
CSA	BAL	HGDP00052	Male	HGDP
CSA	BAL	HGDP00054	Male	HGDP
CSA	BAL	HGDP00056	Male	HGDP
CSA	BAL	HGDP00057	Male	HGDP
CSA	BAL	HGDP00058	Male	HGDP
CSA	BAL	HGDP00060	Male	HGDP
CSA	BAL	HGDP00062	Male	HGDP
CSA	BAL	HGDP00064	Male	HGDP
CSA	BAL	HGDP00066	Male	HGDP
CSA	BAL	HGDP00068	Male	HGDP
CSA	BAL	HGDP00070	Male	HGDP
CSA	BAL	HGDP00072	Male	HGDP
CSA	BAL	HGDP00074	Male	HGDP
CSA	BAL	HGDP00076	Male	HGDP
CSA	BAL	HGDP00078	Male	HGDP
CSA	BAL	HGDP00080	Male	HGDP
CSA	BAL	HGDP00082	Male	HGDP
CSA	BAL	HGDP00086	Male	HGDP
CSA	BAL	HGDP00088	Male	HGDP
CSA	BAL	HGDP00090	Male	HGDP
CSA	BAL	HGDP00092	Male	HGDP
CSA	BAL	HGDP00094	Male	HGDP
CSA	BAL	HGDP00096	Male	HGDP
CSA	BAL	HGDP00098	Male	HGDP
CSA	HAZ	HGDP00099	Male	HGDP
CSA	HAZ	HGDP00100	Male	HGDP
CSA	HAZ	HGDP00102	Male	HGDP
CSA	HAZ	HGDP00103	Male	HGDP
CSA	HAZ	HGDP00104	Male	HGDP
CSA	HAZ	HGDP00105	Male	HGDP
CSA	HAZ	HGDP00106	Male	HGDP
CSA	HAZ	HGDP00108	Male	HGDP
CSA	HAZ	HGDP00109	Male	HGDP
CSA	HAZ	HGDP00110	Male	HGDP
CSA	HAZ	HGDP00115	Male	HGDP
CSA	HAZ	HGDP00118	Male	HGDP
CSA	HAZ	HGDP00120	Male	HGDP
CSA	HAZ	HGDP00121	Male	HGDP
CSA	HAZ	HGDP00122	Male	HGDP
CSA	HAZ	HGDP00124	Male	HGDP
CSA	HAZ	HGDP00125	Male	HGDP
CSA	HAZ	HGDP00127	Male	HGDP
CSA	HAZ	HGDP00129	Male	HGDP
CSA	MAK	HGDP00130	Male	HGDP
CSA	MAK	HGDP00131	Male	HGDP
CSA	MAK	HGDP00133	Male	HGDP
CSA	MAK	HGDP00134	Male	HGDP
CSA	MAK	HGDP00135	Male	HGDP
CSA	MAK	HGDP00136	Male	HGDP
CSA	MAK	HGDP00137	Male	HGDP
CSA	MAK	HGDP00139	Male	HGDP
CSA	MAK	HGDP00140	Male	HGDP
CSA	MAK	HGDP00141	Male	HGDP
CSA	MAK	HGDP00143	Male	HGDP
CSA	MAK	HGDP00144	Male	HGDP
CSA	MAK	HGDP00145	Male	HGDP
CSA	MAK	HGDP00146	Male	HGDP
CSA	MAK	HGDP00148	Male	HGDP
CSA	MAK	HGDP00149	Male	HGDP
CSA	MAK	HGDP00150	Male	HGDP
CSA	MAK	HGDP00151	Female	HGDP
CSA	MAK	HGDP00153	Female	HGDP
CSA	MAK	HGDP00154	Female	HGDP
CSA	MAK	HGDP00155	Female	HGDP
CSA	MAK	HGDP00157	Female	HGDP
CSA	MAK	HGDP00158	Male	HGDP
CSA	MAK	HGDP00160	Male	HGDP
CSA	MAK	HGDP00161	Male	HGDP
CSA	SIN	HGDP00163	Male	HGDP
CSA	SIN	HGDP00165	Male	HGDP
CSA	SIN	HGDP00167	Male	HGDP
CSA	SIN	HGDP00169	Male	HGDP
CSA	SIN	HGDP00171	Male	HGDP
CSA	SIN	HGDP00173	Male	HGDP
CSA	SIN	HGDP00175	Male	HGDP
CSA	SIN	HGDP00177	Male	HGDP
CSA	SIN	HGDP00179	Male	HGDP
CSA	SIN	HGDP00181	Male	HGDP
CSA	SIN	HGDP00183	Male	HGDP
CSA	SIN	HGDP00185	Male	HGDP
CSA	SIN	HGDP00187	Male	HGDP
CSA	SIN	HGDP00189	Male	HGDP
CSA	SIN	HGDP00191	Male	HGDP
CSA	SIN	HGDP00192	Female	HGDP
CSA	SIN	HGDP00195	Female	HGDP
CSA	SIN	HGDP00197	Male	HGDP
CSA	SIN	HGDP00199	Male	HGDP
CSA	SIN	HGDP00201	Male	HGDP
CSA	SIN	HGDP00205	Male	HGDP
CSA	SIN	HGDP00206	Female	HGDP
CSA	SIN	HGDP00208	Male	HGDP
CSA	SIN	HGDP00210	Female	HGDP
CSA	PAT	HGDP00213	Male	HGDP
CSA	PAT	HGDP00214	Male	HGDP
CSA	PAT	HGDP00216	Male	HGDP
CSA	PAT	HGDP00218	Male	HGDP
CSA	PAT	HGDP00222	Male	HGDP
CSA	PAT	HGDP00224	Male	HGDP
CSA	PAT	HGDP00226	Male	HGDP
CSA	PAT	HGDP00228	Male	HGDP
CSA	PAT	HGDP00230	Male	HGDP
CSA	PAT	HGDP00232	Female	HGDP
CSA	PAT	HGDP00234	Male	HGDP
CSA	PAT	HGDP00237	Female	HGDP
CSA	PAT	HGDP00239	Female	HGDP
CSA	PAT	HGDP00241	Male	HGDP
CSA	PAT	HGDP00243	Male	HGDP
CSA	PAT	HGDP00244	Female	HGDP
CSA	PAT	HGDP00251	Male	HGDP
CSA	PAT	HGDP00254	Male	HGDP
CSA	PAT	HGDP00258	Male	HGDP
CSA	PAT	HGDP00259	Male	HGDP
CSA	PAT	HGDP00262	Male	HGDP
CSA	PAT	HGDP00264	Male	HGDP
CSA	KAL	HGDP00277	Male	HGDP
CSA	KAL	HGDP00279	Male	HGDP
CSA	KAL	HGDP00281	Male	HGDP
CSA	KAL	HGDP00285	Male	HGDP
CSA	KAL	HGDP00286	Female	HGDP
CSA	KAL	HGDP00288	Male	HGDP
CSA	KAL	HGDP00290	Male	HGDP
CSA	KAL	HGDP00298	Female	HGDP
CSA	KAL	HGDP00302	Male	HGDP
CSA	KAL	HGDP00304	Female	HGDP
CSA	KAL	HGDP00307	Male	HGDP
CSA	KAL	HGDP00309	Male	HGDP
CSA	KAL	HGDP00311	Male	HGDP
CSA	KAL	HGDP00313	Male	HGDP
CSA	KAL	HGDP00315	Male	HGDP
CSA	KAL	HGDP00319	Male	HGDP
CSA	KAL	HGDP00323	Female	HGDP
CSA	KAL	HGDP00326	Male	HGDP
CSA	KAL	HGDP00328	Male	HGDP
CSA	KAL	HGDP00330	Male	HGDP
CSA	KAL	HGDP00333	Male	HGDP
CSA	BUR	HGDP00338	Female	HGDP
CSA	BUR	HGDP00341	Male	HGDP
CSA	BUR	HGDP00346	Male	HGDP
CSA	BUR	HGDP00351	Male	HGDP
CSA	BUR	HGDP00356	Female	HGDP
CSA	BUR	HGDP00359	Male	HGDP
CSA	BUR	HGDP00364	Male	HGDP
CSA	BUR	HGDP00371	Female	HGDP
CSA	BUR	HGDP00372	Male	HGDP
CSA	BUR	HGDP00376	Male	HGDP
CSA	BUR	HGDP00382	Male	HGDP
CSA	BUR	HGDP00388	Male	HGDP
CSA	BUR	HGDP00392	Male	HGDP
CSA	BUR	HGDP00397	Male	HGDP
CSA	BUR	HGDP00402	Male	HGDP
CSA	BUR	HGDP00407	Male	HGDP
CSA	BUR	HGDP00412	Male	HGDP
CSA	BUR	HGDP00417	Male	HGDP
CSA	BUR	HGDP00423	Male	HGDP
CSA	BUR	HGDP00428	Male	HGDP
CSA	BUR	HGDP00433	Male	HGDP
CSA	BUR	HGDP00438	Male	HGDP
CSA	BUR	HGDP00444	Female	HGDP
CSA	BUR	HGDP00445	Male	HGDP
CSA	UYG	HGDP01297	Male	HGDP
CSA	UYG	HGDP01298	Male	HGDP
CSA	UYG	HGDP01299	Male	HGDP
CSA	UYG	HGDP01300	Male	HGDP
CSA	UYG	HGDP01301	Male	HGDP
CSA	UYG	HGDP01302	Male	HGDP
CSA	UYG	HGDP01303	Male	HGDP
CSA	UYG	HGDP01304	Male	HGDP
CSA	UYG	HGDP01305	Female	HGDP
CSA	UYG	HGDP01306	Female	HGDP
EAS	JPT	HGDP00754	Female	HGDP
EAS	HEZ	HGDP01233	Male	HGDP
EAS	HEZ	HGDP01234	Female	HGDP
EAS	LAH	HGDP01317	Male	HGDP
EAS	SHE	HGDP01327	Male	HGDP
EAS	NAX	HGDP01339	Male	HGDP
EAS	CAM	HGDP00711	Male	HGDP
EAS	CAM	HGDP00712	Female	HGDP
EAS	CAM	HGDP00713	Female	HGDP
EAS	CAM	HGDP00714	Male	HGDP
EAS	CAM	HGDP00715	Male	HGDP
EAS	CAM	HGDP00716	Male	HGDP
EAS	CAM	HGDP00717	Male	HGDP
EAS	CAM	HGDP00719	Female	HGDP
EAS	CAM	HGDP00721	Female	HGDP
EAS	JPT	HGDP00747	Male	HGDP
EAS	JPT	HGDP00748	Male	HGDP
EAS	JPT	HGDP00749	Male	HGDP
EAS	JPT	HGDP00750	Male	HGDP
EAS	JPT	HGDP00751	Male	HGDP
EAS	JPT	HGDP00752	Male	HGDP
EAS	JPT	HGDP00753	Male	HGDP
EAS	JPT	HGDP00755	Male	HGDP
EAS	JPT	HGDP00756	Female	HGDP
EAS	JPT	HGDP00757	Male	HGDP
EAS	JPT	HGDP00758	Male	HGDP
EAS	JPT	HGDP00759	Male	HGDP
EAS	JPT	HGDP00760	Female	HGDP
EAS	JPT	HGDP00761	Female	HGDP
EAS	JPT	HGDP00762	Male	HGDP
EAS	JPT	HGDP00764	Male	HGDP
EAS	JPT	HGDP00765	Female	HGDP
EAS	JPT	HGDP00766	Male	HGDP
EAS	JPT	HGDP00767	Male	HGDP
EAS	JPT	HGDP00769	Male	HGDP
EAS	JPT	HGDP00771	Female	HGDP
EAS	JPT	HGDP00772	Female	HGDP
EAS	JPT	HGDP00773	Female	HGDP
EAS	HAN	HGDP00774	Male	HGDP
EAS	HAN	HGDP00775	Male	HGDP
EAS	HAN	HGDP00776	Female	HGDP
EAS	HAN	HGDP00777	Male	HGDP
EAS	HAN	HGDP00778	Male	HGDP
EAS	HAN	HGDP00779	Male	HGDP
EAS	HAN	HGDP00780	Male	HGDP
EAS	HAN	HGDP00781	Female	HGDP
EAS	HAN	HGDP00782	Male	HGDP
EAS	HAN	HGDP00783	Female	HGDP
EAS	HAN	HGDP00784	Female	HGDP
EAS	HAN	HGDP00785	Male	HGDP
EAS	HAN	HGDP00786	Male	HGDP
EAS	JPT	HGDP00790	Male	HGDP
EAS	JPT	HGDP00791	Male	HGDP
EAS	HAN	HGDP00811	Female	HGDP
EAS	HAN	HGDP00812	Female	HGDP
EAS	HAN	HGDP00813	Female	HGDP
EAS	HAN	HGDP00814	Female	HGDP
EAS	HAN	HGDP00815	Male	HGDP
EAS	HAN	HGDP00817	Female	HGDP
EAS	HAN	HGDP00818	Female	HGDP
EAS	HAN	HGDP00819	Male	HGDP
EAS	HAN	HGDP00820	Female	HGDP
EAS	HAN	HGDP00821	Male	HGDP
EAS	HAN	HGDP00822	Male	HGDP
EAS	JPT	HGDP00828	Male	HGDP
EAS	YAK	HGDP00945	Male	HGDP
EAS	YAK	HGDP00946	Male	HGDP
EAS	YAK	HGDP00947	Male	HGDP
EAS	YAK	HGDP00948	Male	HGDP
EAS	YAK	HGDP00949	Male	HGDP
EAS	YAK	HGDP00950	Male	HGDP
EAS	YAK	HGDP00951	Male	HGDP
EAS	YAK	HGDP00952	Male	HGDP
EAS	YAK	HGDP00953	Male	HGDP
EAS	YAK	HGDP00954	Male	HGDP
EAS	YAK	HGDP00955	Female	HGDP
EAS	YAK	HGDP00956	Female	HGDP
EAS	YAK	HGDP00957	Female	HGDP
EAS	YAK	HGDP00958	Male	HGDP
EAS	YAK	HGDP00959	Female	HGDP
EAS	YAK	HGDP00960	Male	HGDP
EAS	YAK	HGDP00961	Male	HGDP
EAS	YAK	HGDP00962	Male	HGDP
EAS	YAK	HGDP00963	Female	HGDP
EAS	YAK	HGDP00964	Male	HGDP
EAS	YAK	HGDP00965	Male	HGDP
EAS	YAK	HGDP00966	Female	HGDP
EAS	YAK	HGDP00967	Female	HGDP
EAS	YAK	HGDP00968	Male	HGDP
EAS	YAK	HGDP00969	Male	HGDP
EAS	HAN	HGDP00971	Male	HGDP
EAS	HAN	HGDP00972	Female	HGDP
EAS	HAN	HGDP00973	Male	HGDP
EAS	HAN	HGDP00974	Female	HGDP
EAS	HAN	HGDP00975	Female	HGDP
EAS	HAN	HGDP00976	Female	HGDP
EAS	HAN	HGDP00977	Male	HGDP
EAS	HAN	HGDP01021	Female	HGDP
EAS	HAN	HGDP01023	Female	HGDP
EAS	TUJ	HGDP01095	Male	HGDP
EAS	TUJ	HGDP01096	Male	HGDP
EAS	TUJ	HGDP01098	Female	HGDP
EAS	TUJ	HGDP01099	Male	HGDP
EAS	TUJ	HGDP01100	Male	HGDP
EAS	TUJ	HGDP01101	Male	HGDP
EAS	TUJ	HGDP01102	Male	HGDP
EAS	TUJ	HGDP01103	Male	HGDP
EAS	TUJ	HGDP01104	Male	HGDP
EAS	YII	HGDP01179	Male	HGDP
EAS	YII	HGDP01180	Male	HGDP
EAS	YII	HGDP01181	Male	HGDP
EAS	YII	HGDP01182	Male	HGDP
EAS	YII	HGDP01183	Male	HGDP
EAS	YII	HGDP01184	Male	HGDP
EAS	YII	HGDP01185	Male	HGDP
EAS	YII	HGDP01186	Male	HGDP
EAS	YII	HGDP01187	Male	HGDP
EAS	YII	HGDP01188	Female	HGDP
EAS	MIA	HGDP01189	Male	HGDP
EAS	MIA	HGDP01190	Male	HGDP
EAS	MIA	HGDP01191	Male	HGDP
EAS	MIA	HGDP01192	Male	HGDP
EAS	MIA	HGDP01193	Male	HGDP
EAS	MIA	HGDP01194	Male	HGDP
EAS	MIA	HGDP01195	Male	HGDP
EAS	MIA	HGDP01196	Female	HGDP
EAS	MIA	HGDP01197	Female	HGDP
EAS	MIA	HGDP01198	Female	HGDP
EAS	ORO	HGDP01203	Male	HGDP
EAS	ORO	HGDP01204	Male	HGDP
EAS	ORO	HGDP01205	Male	HGDP
EAS	ORO	HGDP01206	Male	HGDP
EAS	ORO	HGDP01207	Male	HGDP
EAS	ORO	HGDP01208	Male	HGDP
EAS	ORO	HGDP01209	Female	HGDP
EAS	ORO	HGDP01211	Female	HGDP
EAS	ORO	HGDP01212	Female	HGDP
EAS	DAU	HGDP01213	Male	HGDP
EAS	DAU	HGDP01214	Male	HGDP
EAS	DAU	HGDP01215	Female	HGDP
EAS	DAU	HGDP01216	Male	HGDP
EAS	DAU	HGDP01217	Male	HGDP
EAS	DAU	HGDP01218	Male	HGDP
EAS	DAU	HGDP01220	Male	HGDP
EAS	DAU	HGDP01221	Male	HGDP
EAS	DAU	HGDP01222	Female	HGDP
EAS	MON	HGDP01223	Female	HGDP
EAS	MON	HGDP01224	Male	HGDP
EAS	MON	HGDP01225	Male	HGDP
EAS	MON	HGDP01227	Male	HGDP
EAS	MON	HGDP01228	Male	HGDP
EAS	MON	HGDP01229	Male	HGDP
EAS	MON	HGDP01230	Male	HGDP
EAS	MON	HGDP01231	Female	HGDP
EAS	MON	HGDP01232	Female	HGDP
EAS	HEZ	HGDP01236	Male	HGDP
EAS	HEZ	HGDP01237	Male	HGDP
EAS	HEZ	HGDP01238	Female	HGDP
EAS	HEZ	HGDP01239	Male	HGDP
EAS	HEZ	HGDP01240	Male	HGDP
EAS	HEZ	HGDP01241	Male	HGDP
EAS	HEZ	HGDP01242	Female	HGDP
EAS	XIB	HGDP01243	Male	HGDP
EAS	XIB	HGDP01244	Male	HGDP
EAS	XIB	HGDP01245	Male	HGDP
EAS	XIB	HGDP01246	Male	HGDP
EAS	XIB	HGDP01247	Male	HGDP
EAS	XIB	HGDP01248	Male	HGDP
EAS	XIB	HGDP01249	Male	HGDP
EAS	XIB	HGDP01250	Male	HGDP
EAS	XIB	HGDP01251	Female	HGDP
EAS	CHB	HGDP01287	Female	HGDP
EAS	CHB	HGDP01288	Male	HGDP
EAS	CHB	HGDP01289	Male	HGDP
EAS	CHB	HGDP01290	Male	HGDP
EAS	CHB	HGDP01291	Female	HGDP
EAS	CHB	HGDP01292	Male	HGDP
EAS	CHB	HGDP01293	Male	HGDP
EAS	CHB	HGDP01294	Male	HGDP
EAS	CHB	HGDP01295	Male	HGDP
EAS	CHB	HGDP01296	Male	HGDP
EAS	DAI	HGDP01307	Male	HGDP
EAS	DAI	HGDP01308	Male	HGDP
EAS	DAI	HGDP01309	Male	HGDP
EAS	DAI	HGDP01310	Male	HGDP
EAS	DAI	HGDP01311	Male	HGDP
EAS	DAI	HGDP01312	Male	HGDP
EAS	DAI	HGDP01313	Male	HGDP
EAS	DAI	HGDP01314	Female	HGDP
EAS	DAI	HGDP01315	Female	HGDP
EAS	LAH	HGDP01318	Male	HGDP
EAS	LAH	HGDP01319	Male	HGDP
EAS	LAH	HGDP01320	Male	HGDP
EAS	LAH	HGDP01321	Male	HGDP
EAS	LAH	HGDP01322	Male	HGDP
EAS	LAH	HGDP01323	Female	HGDP
EAS	LAH	HGDP01326	Male	HGDP
EAS	SHE	HGDP01328	Male	HGDP
EAS	SHE	HGDP01329	Male	HGDP
EAS	SHE	HGDP01330	Male	HGDP
EAS	SHE	HGDP01331	Male	HGDP
EAS	SHE	HGDP01332	Male	HGDP
EAS	SHE	HGDP01333	Male	HGDP
EAS	SHE	HGDP01334	Female	HGDP
EAS	SHE	HGDP01335	Female	HGDP
EAS	SHE	HGDP01336	Female	HGDP
EAS	NAX	HGDP01337	Male	HGDP
EAS	NAX	HGDP01338	Male	HGDP
EAS	NAX	HGDP01340	Male	HGDP
EAS	NAX	HGDP01341	Male	HGDP
EAS	NAX	HGDP01342	Male	HGDP
EAS	NAX	HGDP01345	Female	HGDP
EAS	NAX	HGDP01346	Female	HGDP
EAS	TU	HGDP01347	Male	HGDP
EAS	TU	HGDP01348	Male	HGDP
EAS	TU	HGDP01349	Male	HGDP
EAS	TU	HGDP01350	Male	HGDP
EAS	TU	HGDP01351	Male	HGDP
EAS	TU	HGDP01352	Male	HGDP
EAS	TU	HGDP01353	Male	HGDP
EAS	TU	HGDP01354	Female	HGDP
EAS	TU	HGDP01355	Female	HGDP
EAS	TU	HGDP01356	Female	HGDP
EAS	CHS	HG00403	Male	1KG3
EAS	CHS	HG00404	Female	1KG3
EAS	CHS	HG00406	Male	1KG3
EAS	CHS	HG00407	Female	1KG3
EAS	CHS	HG00409	Male	1KG3
EAS	CHS	HG00410	Female	1KG3
EAS	CHS	HG00419	Female	1KG3
EAS	CHS	HG00421	Male	1KG3
EAS	CHS	HG00422	Female	1KG3
EAS	CHS	HG00428	Female	1KG3
EAS	CHS	HG00436	Male	1KG3
EAS	CHS	HG00437	Female	1KG3
EAS	CHS	HG00442	Male	1KG3
EAS	CHS	HG00443	Female	1KG3
EAS	CHS	HG00445	Male	1KG3
EAS	CHS	HG00446	Female	1KG3
EAS	CHS	HG00448	Male	1KG3
EAS	CHS	HG00449	Female	1KG3
EAS	CHS	HG00451	Male	1KG3
EAS	CHS	HG00452	Female	1KG3
EAS	CHS	HG00457	Male	1KG3
EAS	CHS	HG00458	Female	1KG3
EAS	CHS	HG00463	Male	1KG3
EAS	CHS	HG00464	Female	1KG3
EAS	CHS	HG00472	Male	1KG3
EAS	CHS	HG00473	Female	1KG3
EAS	CHS	HG00475	Male	1KG3
EAS	CHS	HG00476	Female	1KG3
EAS	CHS	HG00478	Male	1KG3
EAS	CHS	HG00479	Female	1KG3
EAS	CHS	HG00500	Male	1KG3
EAS	CHS	HG00513	Female	1KG3
EAS	CHS	HG00525	Female	1KG3
EAS	CHS	HG00530	Male	1KG3
EAS	CHS	HG00531	Female	1KG3
EAS	CHS	HG00533	Male	1KG3
EAS	CHS	HG00534	Female	1KG3
EAS	CHS	HG00536	Male	1KG3
EAS	CHS	HG00537	Female	1KG3
EAS	CHS	HG00542	Male	1KG3
EAS	CHS	HG00543	Female	1KG3
EAS	CHS	HG00556	Male	1KG3
EAS	CHS	HG00557	Female	1KG3
EAS	CHS	HG00559	Male	1KG3
EAS	CHS	HG00560	Female	1KG3
EAS	CHS	HG00565	Male	1KG3
EAS	CHS	HG00566	Female	1KG3
EAS	CHS	HG00580	Male	1KG3
EAS	CHS	HG00581	Female	1KG3
EAS	CHS	HG00583	Male	1KG3
EAS	CHS	HG00589	Male	1KG3
EAS	CHS	HG00590	Female	1KG3
EAS	CHS	HG00592	Male	1KG3
EAS	CHS	HG00593	Female	1KG3
EAS	CHS	HG00595	Male	1KG3
EAS	CHS	HG00596	Female	1KG3
EAS	CHS	HG00598	Male	1KG3
EAS	CHS	HG00599	Female	1KG3
EAS	CHS	HG00607	Male	1KG3
EAS	CHS	HG00608	Female	1KG3
EAS	CHS	HG00610	Male	1KG3
EAS	CHS	HG00611	Female	1KG3
EAS	CHS	HG00613	Male	1KG3
EAS	CHS	HG00614	Female	1KG3
EAS	CHS	HG00619	Male	1KG3
EAS	CHS	HG00620	Female	1KG3
EAS	CHS	HG00622	Male	1KG3
EAS	CHS	HG00623	Female	1KG3
EAS	CHS	HG00625	Male	1KG3
EAS	CHS	HG00626	Female	1KG3
EAS	CHS	HG00628	Male	1KG3
EAS	CHS	HG00629	Female	1KG3
EAS	CHS	HG00631	Male	1KG3
EAS	CHS	HG00632	Female	1KG3
EAS	CHS	HG00634	Male	1KG3
EAS	CHS	HG00650	Male	1KG3
EAS	CHS	HG00651	Female	1KG3
EAS	CHS	HG00653	Male	1KG3
EAS	CHS	HG00654	Female	1KG3
EAS	CHS	HG00656	Male	1KG3
EAS	CHS	HG00657	Female	1KG3
EAS	CHS	HG00662	Male	1KG3
EAS	CHS	HG00663	Female	1KG3
EAS	CHS	HG00671	Male	1KG3
EAS	CHS	HG00672	Female	1KG3
EAS	CHS	HG00674	Male	1KG3
EAS	CHS	HG00675	Female	1KG3
EAS	CHS	HG00683	Male	1KG3
EAS	CHS	HG00684	Female	1KG3
EAS	CHS	HG00689	Male	1KG3
EAS	CHS	HG00690	Female	1KG3
EAS	CHS	HG00692	Male	1KG3
EAS	CHS	HG00693	Female	1KG3
EAS	CHS	HG00698	Male	1KG3
EAS	CHS	HG00699	Female	1KG3
EAS	CHS	HG00701	Male	1KG3
EAS	CHS	HG00704	Male	1KG3
EAS	CHS	HG00705	Female	1KG3
EAS	CHS	HG00707	Male	1KG3
EAS	CHS	HG00708	Female	1KG3
EAS	CHS	HG00717	Female	1KG3
EAS	CHS	HG00728	Male	1KG3
EAS	CHS	HG00729	Female	1KG3
EAS	CDX	HG00759	Female	1KG3
EAS	CDX	HG00766	Female	1KG3
EAS	CDX	HG00844	Male	1KG3
EAS	CDX	HG00851	Female	1KG3
EAS	CDX	HG00864	Female	1KG3
EAS	CDX	HG00867	Female	1KG3
EAS	CDX	HG00879	Female	1KG3
EAS	CDX	HG00881	Male	1KG3
EAS	CDX	HG00956	Female	1KG3
EAS	CDX	HG00978	Female	1KG3
EAS	CDX	HG00982	Male	1KG3
EAS	CDX	HG01028	Male	1KG3
EAS	CDX	HG01029	Female	1KG3
EAS	CDX	HG01031	Male	1KG3
EAS	CDX	HG01046	Female	1KG3
EAS	KHV	HG01595	Female	1KG3
EAS	KHV	HG01596	Male	1KG3
EAS	KHV	HG01597	Female	1KG3
EAS	KHV	HG01598	Female	1KG3
EAS	KHV	HG01599	Female	1KG3
EAS	KHV	HG01600	Female	1KG3
EAS	CDX	HG01794	Female	1KG3
EAS	CDX	HG01795	Female	1KG3
EAS	CDX	HG01796	Female	1KG3
EAS	CDX	HG01797	Female	1KG3
EAS	CDX	HG01798	Female	1KG3
EAS	CDX	HG01799	Female	1KG3
EAS	CDX	HG01800	Female	1KG3
EAS	CDX	HG01801	Female	1KG3
EAS	CDX	HG01802	Female	1KG3
EAS	CDX	HG01804	Female	1KG3
EAS	CDX	HG01805	Female	1KG3
EAS	CDX	HG01806	Female	1KG3
EAS	CDX	HG01807	Female	1KG3
EAS	CDX	HG01808	Female	1KG3
EAS	CDX	HG01809	Female	1KG3
EAS	CDX	HG01810	Male	1KG3
EAS	CDX	HG01811	Male	1KG3
EAS	CDX	HG01812	Female	1KG3
EAS	CDX	HG01813	Female	1KG3
EAS	CDX	HG01815	Female	1KG3
EAS	CDX	HG01816	Male	1KG3
EAS	CDX	HG01817	Female	1KG3
EAS	KHV	HG01840	Male	1KG3
EAS	KHV	HG01841	Female	1KG3
EAS	KHV	HG01842	Male	1KG3
EAS	KHV	HG01843	Female	1KG3
EAS	KHV	HG01844	Male	1KG3
EAS	KHV	HG01845	Female	1KG3
EAS	KHV	HG01846	Male	1KG3
EAS	KHV	HG01847	Female	1KG3
EAS	KHV	HG01848	Female	1KG3
EAS	KHV	HG01849	Male	1KG3
EAS	KHV	HG01850	Female	1KG3
EAS	KHV	HG01851	Female	1KG3
EAS	KHV	HG01852	Male	1KG3
EAS	KHV	HG01853	Female	1KG3
EAS	KHV	HG01855	Female	1KG3
EAS	KHV	HG01857	Female	1KG3
EAS	KHV	HG01858	Female	1KG3
EAS	KHV	HG01859	Female	1KG3
EAS	KHV	HG01860	Male	1KG3
EAS	KHV	HG01861	Male	1KG3
EAS	KHV	HG01862	Female	1KG3
EAS	KHV	HG01863	Female	1KG3
EAS	KHV	HG01864	Male	1KG3
EAS	KHV	HG01865	Male	1KG3
EAS	KHV	HG01866	Male	1KG3
EAS	KHV	HG01867	Male	1KG3
EAS	KHV	HG01868	Female	1KG3
EAS	KHV	HG01869	Female	1KG3
EAS	KHV	HG01870	Female	1KG3
EAS	KHV	HG01871	Female	1KG3
EAS	KHV	HG01872	Male	1KG3
EAS	KHV	HG01873	Male	1KG3
EAS	KHV	HG01874	Female	1KG3
EAS	KHV	HG01878	Female	1KG3
EAS	KHV	HG02016	Female	1KG3
EAS	KHV	HG02017	Male	1KG3
EAS	KHV	HG02019	Female	1KG3
EAS	KHV	HG02020	Male	1KG3
EAS	KHV	HG02023	Male	1KG3
EAS	KHV	HG02025	Female	1KG3
EAS	KHV	HG02026	Male	1KG3
EAS	KHV	HG02028	Female	1KG3
EAS	KHV	HG02029	Male	1KG3
EAS	KHV	HG02031	Female	1KG3
EAS	KHV	HG02032	Male	1KG3
EAS	KHV	HG02035	Male	1KG3
EAS	KHV	HG02040	Male	1KG3
EAS	KHV	HG02047	Male	1KG3
EAS	KHV	HG02048	Female	1KG3
EAS	KHV	HG02049	Female	1KG3
EAS	KHV	HG02050	Male	1KG3
EAS	KHV	HG02057	Female	1KG3
EAS	KHV	HG02058	Male	1KG3
EAS	KHV	HG02060	Female	1KG3
EAS	KHV	HG02061	Male	1KG3
EAS	KHV	HG02064	Male	1KG3
EAS	KHV	HG02067	Male	1KG3
EAS	KHV	HG02069	Female	1KG3
EAS	KHV	HG02070	Male	1KG3
EAS	KHV	HG02072	Female	1KG3
EAS	KHV	HG02073	Male	1KG3
EAS	KHV	HG02075	Female	1KG3
EAS	KHV	HG02076	Male	1KG3
EAS	KHV	HG02078	Female	1KG3
EAS	KHV	HG02079	Male	1KG3
EAS	KHV	HG02081	Female	1KG3
EAS	KHV	HG02082	Male	1KG3
EAS	KHV	HG02084	Female	1KG3
EAS	KHV	HG02085	Male	1KG3
EAS	KHV	HG02086	Female	1KG3
EAS	KHV	HG02087	Female	1KG3
EAS	KHV	HG02088	Male	1KG3
EAS	KHV	HG02113	Female	1KG3
EAS	KHV	HG02116	Male	1KG3
EAS	KHV	HG02121	Female	1KG3
EAS	KHV	HG02122	Male	1KG3
EAS	KHV	HG02127	Female	1KG3
EAS	KHV	HG02128	Male	1KG3
EAS	KHV	HG02130	Female	1KG3
EAS	KHV	HG02131	Male	1KG3
EAS	KHV	HG02133	Female	1KG3
EAS	KHV	HG02134	Male	1KG3
EAS	KHV	HG02136	Female	1KG3
EAS	KHV	HG02137	Male	1KG3
EAS	KHV	HG02138	Male	1KG3
EAS	KHV	HG02139	Female	1KG3
EAS	KHV	HG02140	Female	1KG3
EAS	KHV	HG02141	Male	1KG3
EAS	KHV	HG02142	Female	1KG3
EAS	CDX	HG02151	Female	1KG3
EAS	CDX	HG02152	Female	1KG3
EAS	CDX	HG02153	Female	1KG3
EAS	CDX	HG02154	Female	1KG3
EAS	CDX	HG02155	Female	1KG3
EAS	CDX	HG02156	Female	1KG3
EAS	CDX	HG02164	Female	1KG3
EAS	CDX	HG02165	Female	1KG3
EAS	CDX	HG02166	Female	1KG3
EAS	CDX	HG02178	Female	1KG3
EAS	CDX	HG02179	Female	1KG3
EAS	CDX	HG02180	Female	1KG3
EAS	CDX	HG02181	Female	1KG3
EAS	CDX	HG02182	Female	1KG3
EAS	CDX	HG02184	Female	1KG3
EAS	CDX	HG02185	Female	1KG3
EAS	CDX	HG02186	Female	1KG3
EAS	CDX	HG02187	Female	1KG3
EAS	CDX	HG02188	Female	1KG3
EAS	CDX	HG02190	Female	1KG3
EAS	CDX	HG02250	Male	1KG3
EAS	CDX	HG02351	Male	1KG3
EAS	CDX	HG02353	Male	1KG3
EAS	CDX	HG02355	Male	1KG3
EAS	CDX	HG02356	Male	1KG3
EAS	CDX	HG02360	Male	1KG3
EAS	CDX	HG02364	Male	1KG3
EAS	CDX	HG02367	Male	1KG3
EAS	CDX	HG02371	Male	1KG3
EAS	CDX	HG02373	Male	1KG3
EAS	CDX	HG02374	Male	1KG3
EAS	CDX	HG02375	Male	1KG3
EAS	CDX	HG02379	Male	1KG3
EAS	CDX	HG02380	Male	1KG3
EAS	CDX	HG02382	Male	1KG3
EAS	CDX	HG02383	Male	1KG3
EAS	CDX	HG02384	Male	1KG3
EAS	CDX	HG02385	Male	1KG3
EAS	CDX	HG02386	Male	1KG3
EAS	CDX	HG02389	Male	1KG3
EAS	CDX	HG02390	Male	1KG3
EAS	CDX	HG02391	Male	1KG3
EAS	CDX	HG02392	Male	1KG3
EAS	CDX	HG02394	Male	1KG3
EAS	CDX	HG02395	Male	1KG3
EAS	CDX	HG02396	Male	1KG3
EAS	CDX	HG02397	Male	1KG3
EAS	CDX	HG02398	Male	1KG3
EAS	CDX	HG02399	Male	1KG3
EAS	CDX	HG02401	Male	1KG3
EAS	CDX	HG02402	Male	1KG3
EAS	CDX	HG02406	Male	1KG3
EAS	CDX	HG02407	Male	1KG3
EAS	CDX	HG02408	Male	1KG3
EAS	CDX	HG02409	Male	1KG3
EAS	CDX	HG02410	Male	1KG3
EAS	KHV	HG02512	Male	1KG3
EAS	KHV	HG02513	Female	1KG3
EAS	KHV	HG02521	Male	1KG3
EAS	KHV	HG02522	Female	1KG3
EAS	CHB	NA18525	Female	1KG3
EAS	CHB	NA18526	Female	1KG3
EAS	CHB	NA18528	Female	1KG3
EAS	CHB	NA18530	Male	1KG3
EAS	CHB	NA18531	Female	1KG3
EAS	CHB	NA18532	Female	1KG3
EAS	CHB	NA18533	Female	1KG3
EAS	CHB	NA18534	Male	1KG3
EAS	CHB	NA18535	Female	1KG3
EAS	CHB	NA18536	Male	1KG3
EAS	CHB	NA18537	Female	1KG3
EAS	CHB	NA18538	Female	1KG3
EAS	CHB	NA18539	Female	1KG3
EAS	CHB	NA18541	Female	1KG3
EAS	CHB	NA18542	Female	1KG3
EAS	CHB	NA18543	Male	1KG3
EAS	CHB	NA18544	Male	1KG3
EAS	CHB	NA18545	Female	1KG3
EAS	CHB	NA18546	Male	1KG3
EAS	CHB	NA18547	Female	1KG3
EAS	CHB	NA18548	Male	1KG3
EAS	CHB	NA18549	Male	1KG3
EAS	CHB	NA18550	Female	1KG3
EAS	CHB	NA18552	Female	1KG3
EAS	CHB	NA18553	Female	1KG3
EAS	CHB	NA18555	Female	1KG3
EAS	CHB	NA18557	Male	1KG3
EAS	CHB	NA18558	Male	1KG3
EAS	CHB	NA18559	Male	1KG3
EAS	CHB	NA18560	Female	1KG3
EAS	CHB	NA18561	Male	1KG3
EAS	CHB	NA18562	Male	1KG3
EAS	CHB	NA18563	Male	1KG3
EAS	CHB	NA18564	Female	1KG3
EAS	CHB	NA18565	Female	1KG3
EAS	CHB	NA18566	Female	1KG3
EAS	CHB	NA18567	Female	1KG3
EAS	CHB	NA18570	Female	1KG3
EAS	CHB	NA18571	Female	1KG3
EAS	CHB	NA18572	Male	1KG3
EAS	CHB	NA18573	Female	1KG3
EAS	CHB	NA18574	Female	1KG3
EAS	CHB	NA18577	Female	1KG3
EAS	CHB	NA18579	Female	1KG3
EAS	CHB	NA18582	Female	1KG3
EAS	CHB	NA18591	Female	1KG3
EAS	CHB	NA18592	Female	1KG3
EAS	CHB	NA18593	Female	1KG3
EAS	CHB	NA18595	Female	1KG3
EAS	CHB	NA18596	Female	1KG3
EAS	CHB	NA18597	Female	1KG3
EAS	CHB	NA18599	Female	1KG3
EAS	CHB	NA18602	Female	1KG3
EAS	CHB	NA18603	Male	1KG3
EAS	CHB	NA18605	Male	1KG3
EAS	CHB	NA18606	Male	1KG3
EAS	CHB	NA18608	Male	1KG3
EAS	CHB	NA18609	Male	1KG3
EAS	CHB	NA18610	Female	1KG3
EAS	CHB	NA18611	Male	1KG3
EAS	CHB	NA18612	Male	1KG3
EAS	CHB	NA18613	Male	1KG3
EAS	CHB	NA18614	Female	1KG3
EAS	CHB	NA18615	Female	1KG3
EAS	CHB	NA18616	Female	1KG3
EAS	CHB	NA18617	Female	1KG3
EAS	CHB	NA18618	Female	1KG3
EAS	CHB	NA18619	Female	1KG3
EAS	CHB	NA18620	Male	1KG3
EAS	CHB	NA18621	Male	1KG3
EAS	CHB	NA18622	Male	1KG3
EAS	CHB	NA18623	Male	1KG3
EAS	CHB	NA18624	Male	1KG3
EAS	CHB	NA18625	Female	1KG3
EAS	CHB	NA18626	Female	1KG3
EAS	CHB	NA18627	Female	1KG3
EAS	CHB	NA18628	Female	1KG3
EAS	CHB	NA18629	Male	1KG3
EAS	CHB	NA18630	Female	1KG3
EAS	CHB	NA18631	Female	1KG3
EAS	CHB	NA18632	Male	1KG3
EAS	CHB	NA18633	Male	1KG3
EAS	CHB	NA18634	Female	1KG3
EAS	CHB	NA18635	Male	1KG3
EAS	CHB	NA18636	Male	1KG3
EAS	CHB	NA18637	Male	1KG3
EAS	CHB	NA18638	Male	1KG3
EAS	CHB	NA18639	Male	1KG3
EAS	CHB	NA18640	Female	1KG3
EAS	CHB	NA18641	Female	1KG3
EAS	CHB	NA18642	Female	1KG3
EAS	CHB	NA18643	Male	1KG3
EAS	CHB	NA18644	Female	1KG3
EAS	CHB	NA18645	Male	1KG3
EAS	CHB	NA18646	Female	1KG3
EAS	CHB	NA18647	Male	1KG3
EAS	CHB	NA18648	Male	1KG3
EAS	CHB	NA18740	Male	1KG3
EAS	CHB	NA18745	Male	1KG3
EAS	CHB	NA18747	Male	1KG3
EAS	CHB	NA18748	Male	1KG3
EAS	CHB	NA18749	Male	1KG3
EAS	CHB	NA18757	Male	1KG3
EAS	JPT	NA18939	Female	1KG3
EAS	JPT	NA18940	Male	1KG3
EAS	JPT	NA18941	Female	1KG3
EAS	JPT	NA18942	Female	1KG3
EAS	JPT	NA18943	Male	1KG3
EAS	JPT	NA18944	Male	1KG3
EAS	JPT	NA18945	Male	1KG3
EAS	JPT	NA18946	Female	1KG3
EAS	JPT	NA18947	Female	1KG3
EAS	JPT	NA18948	Male	1KG3
EAS	JPT	NA18949	Female	1KG3
EAS	JPT	NA18950	Female	1KG3
EAS	JPT	NA18951	Female	1KG3
EAS	JPT	NA18952	Male	1KG3
EAS	JPT	NA18953	Male	1KG3
EAS	JPT	NA18954	Female	1KG3
EAS	JPT	NA18956	Female	1KG3
EAS	JPT	NA18957	Female	1KG3
EAS	JPT	NA18959	Male	1KG3
EAS	JPT	NA18960	Male	1KG3
[truncated: 1,409 more rows]
