# Supplementary material for: The power of geohistorical boundaries for modeling the genetic background of human populations: The case of the rural catalan Pyrenees
Source: Front Genet. 2023 Jan 10;13:1100440. doi: 10.3389/fgene.2022.1100440 (PMC9871830; doi:10.3389/fgene.2022.1100440)
Supplement: Supplementary file 2 [file Table1.XLSX]

## Sheet: Hoja1
DNA_code	gender	age_at_recruitment	Recruitment_place	Recruitment_center	Recruitment_comarca	Propositus_comarca_born	Centroid_X(LON)	Centroid_Y(LAT)	Propositus_Assigned_comarca	Coded_comarca	Propositus_Assigned_Bishopric	Coded_bishopric	Bishopric_Father	Comarca_Father	Bishopric_Mother	Comarca_Mother	Bishopric_GF__Father	Comarca_GF__Father	Bishopric_GM__Father	Comarca_GM__Father	Bishopric_GF_Mother	Comarca_GF_Mother	Bishopric_GM_Mother	Comarca_GM_Mother	excluded/included			Comarca	Coded_comarca
ID1	Female	54	Berga	Hospital de Campdevànol	Berguedà	Berguedà	1.8079	42.1319	Berguedà	BBG	Solsona	SOL	Solsona	Berguedà	Solsona	Berguedà	Solsona	Berguedà	Solsona	Berguedà	Solsona	Berguedà	Solsona	Berguedà	included			Alt Urgell, Noguera, Cerdanya, Andorrra	AUC
ID2	Male	18	Berga	Hospital de Campdevànol	Berguedà	Berguedà	1.76587	42.0417	Berguedà	BBG	Solsona	SOL	Solsona	Berguedà	Solsona	Berguedà	Solsona	Berguedà	Solsona	Berguedà	Solsona	Berguedà	Solsona	Berguedà	included			Berguedà, Solsonès	BBG
ID3	Male	59	Berga	Hospital de Campdevànol	Berguedà	Berguedà	1.84403	42.1033	Berguedà	BBG	Solsona	SOL	Solsona	Berguedà	Solsona	Berguedà	Solsona	Berguedà	Solsona	Berguedà	Solsona	Berguedà	Solsona	Berguedà	included			Garrotxa	GAR
ID4	Female	62	Berga	Hospital de Campdevànol	Berguedà	Berguedà	1.93298	42.0821	Berguedà	BBG	Solsona	SOL	Solsona	Berguedà	Solsona	Berguedà	Solsona	Berguedà	Solsona	Berguedà	Solsona	Berguedà	Solsona	Berguedà	included			Pallars Jussà, Pallars Sobirà, Alta Ribagorça, La Ribagorza	PAR
ID5	Male	24	Berga	Hospital de Campdevànol	Berguedà	Berguedà	1.8643	42.1627	Berguedà	BBG	Solsona	SOL	Solsona	Berguedà	Solsona	Berguedà	Solsona	Berguedà	Solsona	Berguedà	Solsona	Berguedà	Solsona	Berguedà	included			Ripollès, Osona	RIP
ID6	Female	56	Berga	Hospital de Campdevànol	Berguedà	Berguedà	1.8822	42.1036	Berguedà	BBG	Solsona	SOL	Solsona	Berguedà	Solsona	Berguedà	Solsona	Berguedà	Solsona	Ripollès	Solsona	Berguedà	Solsona	Berguedà	included
ID7	Male	54	Berga	Hospital de Campdevànol	Berguedà	Berguedà	1.82568	42.1058	Berguedà	BBG	Solsona	SOL	Solsona	Berguedà	Solsona	Berguedà	Solsona	Berguedà	Solsona	Berguedà	Solsona	Berguedà	Solsona	Berguedà	included			Bishopric	Coded_bishopric
ID8	Female	65	Berga	Hospital de Campdevànol	Berguedà	Berguedà	1.99769	42.1462	Berguedà	BBG	Solsona	SOL	Solsona	Berguedà	Solsona	Berguedà	Solsona	Berguedà	Solsona	Ripollès	Solsona	Berguedà	Solsona	Ripollès	included			Girona	GIR
ID9	Female	66	Berga	Hospital de Campdevànol	Berguedà	Berguedà	1.90126	42.0477	Berguedà	BBG	Solsona	SOL	Solsona	Berguedà	Solsona	Berguedà	Solsona	Berguedà	Solsona	Berguedà	Solsona	Berguedà	Solsona	Berguedà	included			Lleida	LLE
ID10	Male	70	Berga	Hospital de Campdevànol	Berguedà	Berguedà	1.7765	42.0974	Berguedà	BBG	Solsona	SOL	Solsona	Berguedà	Solsona	Berguedà	Solsona	Berguedà	Solsona	Berguedà	Solsona	Berguedà	Solsona	Berguedà	excluded (kinship ≥ 0.09 )			Solsona	SOL
ID11	Female	54	Berga	Hospital de Campdevànol	Berguedà	Berguedà	1.75866	42.0088	Berguedà	BBG	Solsona	SOL	Solsona	Berguedà	Solsona	Berguedà	Solsona	Berguedà	Solsona	Berguedà	Solsona	Berguedà	Vic	Anoia	included			Urgell	URG
ID12	Male	NA	Berga	Hospital de Campdevànol	Berguedà	Berguedà	1.53551	42.1264	Solsonès	BBG	Solsona	SOL	Urgell	Alt Urgell	Solsona	Berguedà	Urgell	Alt Urgell	Urgell	Alt Urgell	Solsona	Berguedà	Solsona	Berguedà	included			Vic	VIC
ID13	Female	56	Berga	Hospital de Campdevànol	Berguedà	Berguedà	1.83367	42.1079	Berguedà	BBG	Solsona	SOL	Solsona	Berguedà	Solsona	Berguedà	Solsona	Berguedà	Solsona	Berguedà	Solsona	Berguedà	Solsona	Berguedà	included
ID14	Female	58	Berga	Hospital de Campdevànol	Berguedà	Berguedà	1.78184	42.242	Berguedà	BBG	Solsona	SOL	Solsona	Berguedà	Solsona	Berguedà	Solsona	Berguedà	Solsona	Berguedà	Solsona	Berguedà	Solsona	Berguedà	included
ID15	Male	36	Berga	Hospital de Campdevànol	Berguedà	Berguedà	1.87105	41.9988	Berguedà	BBG	Solsona	SOL	Solsona	Berguedà	Solsona	Berguedà	Solsona	Berguedà	Solsona	Berguedà	Solsona	Berguedà	Solsona	Berguedà	included
ID16	Female	60	Berga	Hospital de Campdevànol	Berguedà	Berguedà	1.82568	42.1058	Berguedà	BBG	Solsona	SOL	Solsona	Berguedà	Vic	Osona	Solsona	Berguedà	Solsona	Berguedà	Solsona	Berguedà	Solsona	Berguedà	included
ID17	Male	55	Berga	Hospital de Campdevànol	Berguedà	Berguedà	1.82568	42.1058	Berguedà	BBG	Solsona	SOL	Solsona	Berguedà	Solsona	Berguedà	Solsona	Berguedà	Solsona	Berguedà	Solsona	Berguedà	Solsona	Berguedà	included
ID18	Female	28	Berga	Hospital de Campdevànol	Berguedà	Berguedà	1.7226	42.0657	Berguedà	BBG	Solsona	SOL	Solsona	Berguedà	Solsona	Solsonès	Solsona	Berguedà	Solsona	Berguedà	Solsona	Solsonès	Solsona	Berguedà	included
ID19	Female	60	Berga	Hospital de Campdevànol	Berguedà	Berguedà	1.85747	42.0123	Berguedà	BBG	Solsona	SOL	Solsona	Berguedà	Solsona	Berguedà	Solsona	Berguedà	Solsona	Berguedà	Solsona	Berguedà	Solsona	Berguedà	included
ID20	Male	68	Berga	Hospital de Campdevànol	Berguedà	Berguedà	1.92873	42.1373	Berguedà	BBG	Solsona	SOL	Solsona	Berguedà	Solsona	Berguedà	Solsona	Berguedà	Solsona	Berguedà	Solsona	Berguedà	Solsona	Berguedà	included
ID21	Female	59	Berga	Hospital de Campdevànol	Berguedà	Berguedà	1.84403	42.1033	Berguedà	BBG	Solsona	SOL	Solsona	Berguedà	Solsona	Berguedà	Solsona	Berguedà	Solsona	Berguedà	Solsona	Berguedà	Solsona	Berguedà	included
ID22	Male	59	Berga	Hospital de Campdevànol	Berguedà	Berguedà	1.83467	42.0903	Berguedà	BBG	Solsona	SOL	Solsona	Berguedà	Solsona	Berguedà	Solsona	Berguedà	Solsona	Berguedà	Solsona	Berguedà	Solsona	Berguedà	included
ID23	Male	41	Berga	Hospital de Campdevànol	Berguedà	Berguedà	1.74907	42.0131	Berguedà	BBG	Solsona	SOL	Solsona	Berguedà	Solsona	Bages	Solsona	Berguedà	Solsona	Berguedà	Solsona	Bages	Solsona	Berguedà	included
ID24	Female	57	Berga	Hospital de Campdevànol	Berguedà	Berguedà	1.79528	42.048	Berguedà	BBG	Solsona	SOL	Solsona	Berguedà	Solsona	Berguedà	Solsona	Berguedà	Solsona	Berguedà	Solsona	Berguedà	Solsona	Berguedà	included
ID25	Male	55	Berga	Hospital de Campdevànol	Berguedà	Berguedà	1.81029	42.0627	Berguedà	BBG	Solsona	SOL	Solsona	Berguedà	Solsona	Berguedà	Solsona	Berguedà	Solsona	Berguedà	Solsona	Berguedà	Solsona	Berguedà	included
ID26	Male	66	Berga	Hospital de Campdevànol	Berguedà	Berguedà	1.86739	42.1576	Berguedà	BBG	Solsona	SOL	Solsona	Berguedà	Solsona	Berguedà	Solsona	Berguedà	Solsona	Berguedà	Solsona	Berguedà	Solsona	Berguedà	included
ID27	Female	41	Berga	Hospital de Campdevànol	Berguedà	Berguedà	1.8168	42.0757	Berguedà	BBG	Solsona	SOL	Solsona	Berguedà	Urgell	Alt Urgell	Solsona	Berguedà	Solsona	Berguedà	Solsona	Berguedà	Solsona	Berguedà	included
ID28	Female	33	Berga	Hospital de Campdevànol	Berguedà	Berguedà	1.86745	42.0172	Berguedà	BBG	Solsona	SOL	Solsona	Berguedà	Solsona	Berguedà	Córdoba	Córdoba	Solsona	Berguedà	Solsona	Berguedà	Solsona	Berguedà	included
ID29	Male	NA	Berga	Hospital de Campdevànol	Berguedà	Berguedà	1.8275	42.1163	Berguedà	BBG	Solsona	SOL	Solsona	Berguedà	Solsona	Berguedà	Solsona	Berguedà	Solsona	Berguedà	Solsona	Berguedà	Solsona	Berguedà	included
ID30	Male	37	Berga	Hospital de Campdevànol	Berguedà	Berguedà	1.83485	42.1046	Berguedà	BBG	Solsona	SOL	Solsona	Berguedà	Solsona	Berguedà	Solsona	Berguedà	Solsona	Berguedà	Solsona	Berguedà	Solsona	Berguedà	included
ID31	Male	72	Berga	Hospital de Campdevànol	Berguedà	Berguedà	1.85245	42.1552	Berguedà	BBG	Solsona	SOL	Solsona	Berguedà	Solsona	Berguedà	Solsona	Berguedà	Solsona	Berguedà	Solsona	Solsonès	Solsona	Berguedà	included
ID32	Female	32	Berga	Hospital de Campdevànol	Berguedà	Bages	1.8513	42.1062	Berguedà	BBG	Solsona	SOL	Solsona	Berguedà	Solsona	Berguedà	ND	ND	Solsona	Berguedà	Solsona	Berguedà	Solsona	Berguedà	included
ID33	Female	39	Berga	Hospital de Campdevànol	Berguedà	Berguedà	1.82568	42.1058	Berguedà	BBG	Solsona	SOL	Solsona	Berguedà	Solsona	Berguedà	Solsona	Berguedà	Solsona	Berguedà	Solsona	Berguedà	Solsona	Berguedà	included
ID34	Male	82	Berga	Hospital de Campdevànol	Berguedà	Berguedà	1.82568	42.1058	Berguedà	BBG	Solsona	SOL	Solsona	Berguedà	Solsona	Berguedà	Solsona	Berguedà	Solsona	Berguedà	Solsona	Berguedà	Solsona	Berguedà	included
ID35	Female	35	Berga	Hospital de Campdevànol	Berguedà	Berguedà	1.82568	42.1058	Berguedà	BBG	Solsona	SOL	Solsona	Berguedà	Solsona	Berguedà	Solsona	Berguedà	Solsona	Berguedà	Solsona	Berguedà	Solsona	Berguedà	included
ID36	Male	36	Berga	Hospital de Campdevànol	Berguedà	Berguedà	1.82218	42.1235	Berguedà	BBG	Solsona	SOL	Solsona	Berguedà	Solsona	Berguedà	Solsona	Berguedà	Solsona	Berguedà	Barcelona	Barcelonès	Solsona	Berguedà	included
ID37	Male	58	Berga	Hospital de Campdevànol	Berguedà	Berguedà	1.81873	41.9701	Berguedà	BBG	Solsona	SOL	Solsona	Berguedà	Solsona	Berguedà	Solsona	Berguedà	Solsona	Berguedà	Solsona	Berguedà	Solsona	Berguedà	included
ID38	Female	32	Berga	Hospital de Campdevànol	Berguedà	Berguedà	1.83757	42.1284	Berguedà	BBG	Solsona	SOL	Solsona	Berguedà	Solsona	Berguedà	Solsona	Berguedà	Solsona	Berguedà	Solsona	Berguedà	Solsona	Berguedà	included
ID39	Male	26	Berga	Hospital de Campdevànol	Berguedà	Berguedà	1.90953	42.0228	Berguedà	BBG	Solsona	SOL	Solsona	Berguedà	Solsona	Berguedà	Solsona	Berguedà	Solsona	Berguedà	Solsona	Berguedà	Solsona	Berguedà	included
ID40	Male	61	Berga	Hospital de Campdevànol	Berguedà	Berguedà	1.87397	42.183	Berguedà	BBG	Solsona	SOL	Solsona	Berguedà	Solsona	Berguedà	Solsona	Berguedà	Solsona	Berguedà	Solsona	Berguedà	Solsona	Berguedà	included
ID41	Male	57	Berga	Hospital de Campdevànol	Berguedà	Berguedà	1.66044	42.2367	Berguedà	BBG	Urgell	URG	Urgell	Berguedà	Urgell	Berguedà	Urgell	Berguedà	Urgell	Berguedà	Urgell	Berguedà	Urgell	Berguedà	included
ID42	Male	84	Berga	Hospital de Campdevànol	Berguedà	Berguedà	1.70185	41.9927	Solsonès	BBG	Solsona	SOL	Solsona	Berguedà	Solsona	Berguedà	Solsona	Berguedà	Solsona	Berguedà	Solsona	Berguedà	Solsona	Berguedà	included
ID43	Female	93	Berga	Hospital de Campdevànol	Berguedà	Berguedà	1.85074	42.1741	Berguedà	BBG	Solsona	SOL	Solsona	Berguedà	Urgell	Pallars Jussà	Urgell	Pallars Jussà	Solsona	Berguedà	Solsona	Berguedà	Solsona	Berguedà	included
ID44	Male	53	Berga	Hospital de Campdevànol	Berguedà	Berguedà	1.84559	42.0752	Berguedà	BBG	Solsona	SOL	Solsona	Berguedà	Solsona	Berguedà	Solsona	Berguedà	Solsona	Berguedà	Solsona	Berguedà	Solsona	Berguedà	included
ID45	Female	32	Berga	Hospital de Campdevànol	Berguedà	Berguedà	1.91802	42.1298	Berguedà	BBG	Solsona	SOL	Solsona	Berguedà	Solsona	Berguedà	Solsona	Berguedà	Solsona	Berguedà	Vic	Ripollès	Solsona	Berguedà	included
ID46	Female	33	Berga	Hospital de Campdevànol	Berguedà	Berguedà	1.80431	42.0131	Berguedà	BBG	Solsona	SOL	Solsona	Berguedà	Solsona	Berguedà	Solsona	Berguedà	Solsona	Berguedà	Solsona	Berguedà	Solsona	Berguedà	included
ID47	Female	64	Berga	Hospital de Campdevànol	Berguedà	Berguedà	1.93138	42.2338	Berguedà	BBG	Solsona	SOL	Solsona	Berguedà	Solsona	Berguedà	Solsona	Berguedà	Solsona	Berguedà	Solsona	Berguedà	Solsona	Berguedà	included
ID48	Female	65	Berga	Hospital de Campdevànol	Berguedà	Berguedà	1.90131	42.2222	Berguedà	BBG	Solsona	SOL	Solsona	Berguedà	Solsona	Berguedà	Solsona	Berguedà	Solsona	Berguedà	Solsona	Berguedà	Solsona	Berguedà	included
ID49	Female	53	Berga	Hospital de Campdevànol	Berguedà	Berguedà	1.84403	42.1033	Berguedà	BBG	Solsona	SOL	Solsona	Berguedà	Solsona	Berguedà	Solsona	Berguedà	Solsona	Berguedà	Solsona	Berguedà	Solsona	Berguedà	included
ID50	Female	42	Bagà	Hospital de Campdevànol	Berguedà	Berguedà	1.89121	42.25	Berguedà	BBG	Solsona	SOL	Solsona	Berguedà	Solsona	Berguedà	Solsona	Berguedà	Solsona	Berguedà	Solsona	Berguedà	Solsona	Berguedà	included
ID51	Male	37	Berga	Hospital de Campdevànol	Berguedà	Berguedà	1.82568	42.1058	Berguedà	BBG	Solsona	SOL	Solsona	Berguedà	Solsona	Berguedà	Solsona	Berguedà	Solsona	Berguedà	Solsona	Berguedà	Solsona	Berguedà	included
ID52	Male	77	Berga	Hospital de Campdevànol	Berguedà	Berguedà	1.92809	41.9778	Berguedà	BBG	Solsona	SOL	Solsona	Berguedà	Solsona	Bages	Solsona	Berguedà	Solsona	Berguedà	Solsona	Bages	Solsona	Berguedà	included
ID53	Female	48	Berga	Hospital de Campdevànol	Berguedà	Berguedà	1.83467	42.0903	Berguedà	BBG	Solsona	SOL	Solsona	Berguedà	Solsona	Berguedà	Solsona	Berguedà	Solsona	Berguedà	Solsona	Berguedà	Solsona	Berguedà	included
ID54	Male	64	Berga	Hospital de Campdevànol	Berguedà	Berguedà	1.83434	42.138	Berguedà	BBG	Solsona	SOL	Solsona	Berguedà	Solsona	Berguedà	Solsona	Berguedà	Solsona	Berguedà	Solsona	Berguedà	Solsona	Berguedà	included
ID55	Female	58	Berga	Hospital de Campdevànol	Berguedà	Bages	1.80858	42.1613	Berguedà	BBG	Solsona	SOL	Solsona	Berguedà	Urgell	Pallars Jussà	Solsona	Berguedà	Solsona	Berguedà	Solsona	Berguedà	Urgell	Pallars Jussà	included
ID56	Male	72	Berga	Hospital de Campdevànol	Berguedà	Ripollès	2.19083	42.2013	Ripollès	RIP	Vic	VIC	Vic	Ripollès	Vic	Ripollès	Vic	Ripollès	Vic	Ripollès	Vic	Ripollès	Vic	Ripollès	included
ID57	Female	55	Berga	Hospital de Campdevànol	Berguedà	Berguedà	1.92284	42.0812	Berguedà	BBG	Solsona	SOL	Solsona	Berguedà	Solsona	Berguedà	Solsona	Berguedà	Solsona	Berguedà	Solsona	Berguedà	Solsona	Berguedà	included
ID58	Female	70	Berga	Hospital de Campdevànol	Berguedà	Berguedà	1.87856	42.0886	Berguedà	BBG	Solsona	SOL	Solsona	Berguedà	Solsona	Berguedà	Solsona	Berguedà	Solsona	Berguedà	Solsona	Berguedà	Solsona	Berguedà	included
ID59	Male	40	Berga	Hospital de Campdevànol	Berguedà	Berguedà	2.10437	42.1748	Ripollès	RIP	Vic	VIC	Solsona	Berguedà	Girona	Ripollès	Solsona	Berguedà	Solsona	Berguedà	Girona	Ripollès	Zaragoza	Caspe	included
ID60	Female	36	Berga	Hospital de Campdevànol	Berguedà	Berguedà	1.83523	41.9869	Berguedà	BBG	Solsona	SOL	Solsona	Berguedà	Solsona	Berguedà	Solsona	Berguedà	Solsona	Berguedà	Solsona	Berguedà	Solsona	Berguedà	included
ID61	Female	71	Berga	Hospital de Campdevànol	Berguedà	Berguedà	1.77973	42.0815	Berguedà	BBG	Solsona	SOL	Solsona	Berguedà	Solsona	Berguedà	Solsona	Berguedà	Solsona	Berguedà	Solsona	Berguedà	Solsona	Solsonès	included
ID62	Male	NA	Berga	Hospital de Campdevànol	Berguedà	Berguedà	1.82668	42.0546	Berguedà	BBG	Solsona	SOL	Solsona	Berguedà	Solsona	Berguedà	Solsona	Berguedà	Solsona	Berguedà	Solsona	Berguedà	Solsona	Berguedà	excluded (kinship ≥ 0.09 )
ID63	Female	33	Berga	Hospital de Campdevànol	Berguedà	Berguedà	1.74922	42.0784	Berguedà	BBG	Solsona	SOL	Solsona	Berguedà	Solsona	Berguedà	Solsona	Berguedà	Solsona	Solsonès	Solsona	Berguedà	Solsona	Berguedà	included
ID64	Male	44	Berga	Hospital de Campdevànol	Berguedà	Berguedà	1.81391	42.0032	Berguedà	BBG	Solsona	SOL	Solsona	Berguedà	Solsona	Berguedà	Vic	Bages	Solsona	Berguedà	Solsona	Berguedà	Solsona	Berguedà	included
ID65	Female	28	Berga	Hospital de Campdevànol	Berguedà	Berguedà	1.82568	42.1058	Berguedà	BBG	Solsona	SOL	Solsona	Berguedà	Solsona	Berguedà	Solsona	Berguedà	Solsona	Berguedà	Solsona	Berguedà	Solsona	Berguedà	included
ID66	Male	37	Berga	Hospital de Campdevànol	Berguedà	Berguedà	1.87462	42.0805	Berguedà	BBG	Solsona	SOL	Solsona	Berguedà	Solsona	Berguedà	Solsona	Berguedà	Solsona	Berguedà	Solsona	Berguedà	Solsona	Berguedà	included
ID67	Female	63	Berga	Hospital de Campdevànol	Berguedà	Berguedà	1.83668	42.0865	Berguedà	BBG	Solsona	SOL	Solsona	Berguedà	Solsona	Berguedà	Solsona	Berguedà	Solsona	Berguedà	Solsona	Berguedà	Solsona	Berguedà	included
ID68	Female	64	Berga	Hospital de Campdevànol	Berguedà	Berguedà	1.74389	42.1015	Berguedà	BBG	Solsona	SOL	Solsona	Berguedà	Solsona	Berguedà	Solsona	Berguedà	Solsona	Anoia	Solsona	Berguedà	Solsona	Berguedà	included
ID69	Female	45	Berga	Hospital de Campdevànol	Berguedà	Berguedà	1.79459	42.0578	Berguedà	BBG	Solsona	SOL	Solsona	Berguedà	Urgell	Pallars Jussà	Solsona	Berguedà	Vic	Anoia	Urgell	Pallars Jussà	Urgell	Pallars Jussà	included
ID70	Male	42	Berga	Hospital de Campdevànol	Berguedà	Berguedà	1.86421	42.1888	Berguedà	BBG	Solsona	SOL	Urgell	Pallars Jussà	Solsona	Berguedà	Urgell	Pallars Jussà	Urgell	Pallars Jussà	Solsona	Berguedà	Solsona	Berguedà	included
ID71	Female	51	Berga	Hospital de Campdevànol	Berguedà	Berguedà	1.79973	42.2406	Berguedà	BBG	Solsona	SOL	Solsona	Berguedà	Solsona	Berguedà	Solsona	Berguedà	Solsona	Berguedà	Solsona	Berguedà	Solsona	Berguedà	included
ID72	Male	90	Berga	Hospital de Campdevànol	Berguedà	Berguedà	2.01036	42.1538	Ripollès	RIP	Solsona	SOL	Solsona	Berguedà	Urgell	Ripollès	Solsona	Berguedà	Solsona	Berguedà	Vic	Ripollès	Vic	Ripollès	included
ID73	Female	78	Berga	Hospital de Campdevànol	Berguedà	Berguedà	1.90009	41.9688	Berguedà	BBG	Solsona	SOL	Solsona	Berguedà	Solsona	Berguedà	Solsona	Berguedà	Solsona	Berguedà	Solsona	Berguedà	Vic	Moianès	included
ID74	Male	73	Berga	Hospital de Campdevànol	Berguedà	Berguedà	1.84403	42.1033	Berguedà	BBG	Solsona	SOL	Barcelona	Barcelonès	Solsona	Berguedà	Solsona	Berguedà	Solsona	Berguedà	Solsona	Berguedà	Solsona	Berguedà	included
ID75	Male	37	Berga	Hospital de Campdevànol	Berguedà	Berguedà	1.80714	42.0657	Berguedà	BBG	Solsona	SOL	Solsona	Berguedà	Solsona	Berguedà	Solsona	Berguedà	Solsona	Berguedà	Solsona	Berguedà	Solsona	Berguedà	included
ID76	Male	55	Berga	Hospital de Campdevànol	Berguedà	Berguedà	2.03778	42.0471	Osona	RIP	Vic	VIC	Vic	Osona	Solsona	Berguedà	Vic	Ripollès	Vic	Ripollès	Vic	Bages	Solsona	Berguedà	included
ID77	Male	57	Berga	Hospital de Campdevànol	Berguedà	Berguedà	1.88117	42.1164	Berguedà	BBG	Solsona	SOL	Solsona	Berguedà	Solsona	Berguedà	Solsona	Berguedà	Solsona	Berguedà	Solsona	Berguedà	Solsona	Berguedà	included
ID78	Female	78	Berga	Hospital de Campdevànol	Berguedà	Berguedà	1.93013	42.192	Berguedà	BBG	Solsona	SOL	Solsona	Berguedà	Solsona	Berguedà	Solsona	Berguedà	Solsona	Berguedà	Solsona	Berguedà	Solsona	Berguedà	included
ID79	Female	34	Berga	Hospital de Campdevànol	Berguedà	Berguedà	1.66181	42.0636	Solsonès	BBG	Solsona	SOL	Solsona	Berguedà	Solsona	Berguedà	Solsona	Berguedà	Solsona	Berguedà	Solsona	Berguedà	Urgell	La Noguera	included
ID80	Female	47	Berga	Hospital de Campdevànol	Berguedà	Berguedà	1.73609	42.2293	Berguedà	BBG	Solsona	SOL	Solsona	Berguedà	Solsona	Berguedà	Solsona	Berguedà	Solsona	Berguedà	Solsona	Berguedà	Solsona	Berguedà	included
ID81	Male	73	Berga	Hospital de Campdevànol	Berguedà	Berguedà	NA	NA	Berguedà	BBG	Solsona	SOL	Solsona	Berguedà	Solsona	Berguedà	Solsona	Berguedà	Solsona	Berguedà	Lleida	La Litera	Lleida	La Litera	excluded at Tess3R
ID82	Male	63	Berga	Hospital de Campdevànol	Berguedà	Berguedà	1.78971	42.0605	Berguedà	BBG	Solsona	SOL	Solsona	Berguedà	Solsona	Berguedà	Solsona	Berguedà	Solsona	Berguedà	Solsona	Berguedà	Solsona	Berguedà	included
ID83	Female	60	Berga	Hospital de Campdevànol	Berguedà	Berguedà	1.81704	42.1348	Berguedà	BBG	Solsona	SOL	Solsona	Berguedà	Solsona	Berguedà	Solsona	Berguedà	Solsona	Berguedà	Solsona	Berguedà	Solsona	Berguedà	included
ID84	Female	60	Berga	Hospital de Campdevànol	Berguedà	Berguedà	1.82568	42.1058	Berguedà	BBG	Solsona	SOL	Solsona	Berguedà	Solsona	Berguedà	Solsona	Berguedà	Solsona	Berguedà	Solsona	Berguedà	Solsona	Berguedà	included
ID85	Female	88	Berga	Hospital de Campdevànol	Berguedà	Bages	1.82717	42.064	Berguedà	BBG	Solsona	SOL	Vic	Bages	Solsona	Berguedà	Solsona	Berguedà	Solsona	Berguedà	Solsona	Berguedà	Solsona	Berguedà	included
ID86	Male	57	Olot	Hospital d’Olot i Comarcal de la Garrotxa	Garrotxa	Garrotxa	2.59647	42.2301	Garrotxa	GAR	Girona	GIR	Girona	Garrotxa	Girona	Garrotxa	Girona	Garrotxa	Girona	Garrotxa	Girona	Garrotxa	Girona	Garrotxa	included
ID87	Male	76	Olot	Hospital d’Olot i Comarcal de la Garrotxa	Garrotxa	Garrotxa	2.53693	42.0556	Garrotxa	GAR	Girona	GIR	Girona	Garrotxa	Girona	Garrotxa	Girona	Garrotxa	Girona	Garrotxa	Girona	Garrotxa	Girona	Garrotxa	included
ID88	Male	84	Olot	Hospital d’Olot i Comarcal de la Garrotxa	Garrotxa	Garrotxa	2.45249	42.2114	Garrotxa	GAR	Girona	GIR	Girona	Garrotxa	Girona	Garrotxa	Girona	Garrotxa	Girona	Garrotxa	Girona	Garrotxa	Girona	Garrotxa	included
ID89	Male	63	Olot	Hospital d’Olot i Comarcal de la Garrotxa	Garrotxa	Garrotxa	2.49014	42.166	Garrotxa	GAR	Girona	GIR	Girona	Garrotxa	Girona	Garrotxa	Girona	Garrotxa	Girona	Garrotxa	Girona	Garrotxa	Girona	Garrotxa	included
ID90	Male	69	Olot	Hospital d’Olot i Comarcal de la Garrotxa	Garrotxa	ND	2.5757	42.0631	Garrotxa	GAR	Girona	GIR	Girona	Garrotxa	Girona	La Selva	Girona	Garrotxa	Girona	Garrotxa	Girona	Garrotxa	Girona	Garrotxa	included
ID91	Male	90	Olot	Hospital d’Olot i Comarcal de la Garrotxa	Garrotxa	Garrotxa	2.49811	42.1288	Garrotxa	GAR	Girona	GIR	Girona	Garrotxa	Girona	Garrotxa	Girona	Garrotxa	Girona	Garrotxa	Girona	Garrotxa	Girona	Garrotxa	included
ID92	Male	68	Olot	Hospital d’Olot i Comarcal de la Garrotxa	Garrotxa	Garrotxa	2.55043	42.1318	Garrotxa	GAR	Girona	GIR	Girona	Garrotxa	Girona	Garrotxa	Girona	Garrotxa	Girona	Garrotxa	Girona	Garrotxa	Girona	Garrotxa	included
ID93	Female	70	Olot	Hospital d’Olot i Comarcal de la Garrotxa	Garrotxa	Garrotxa	2.48972	42.2422	Garrotxa	GAR	Girona	GIR	Girona	Garrotxa	Girona	Garrotxa	Girona	Garrotxa	Girona	Garrotxa	Girona	Garrotxa	Girona	Garrotxa	included
ID94	Male	74	Olot	Hospital d’Olot i Comarcal de la Garrotxa	Garrotxa	Garrotxa	2.45699	42.1835	Garrotxa	GAR	Girona	GIR	Girona	Garrotxa	Girona	Garrotxa	Girona	Garrotxa	Girona	Garrotxa	Girona	Garrotxa	Girona	Garrotxa	included
ID95	Female	51	Olot	Hospital d’Olot i Comarcal de la Garrotxa	Garrotxa	Garrotxa	2.57167	42.1443	Garrotxa	GAR	Girona	GIR	Girona	Garrotxa	Girona	Garrotxa	Girona	Garrotxa	Girona	Garrotxa	Girona	Garrotxa	Girona	Garrotxa	included
ID96	Female	71	Olot	Hospital d’Olot i Comarcal de la Garrotxa	Garrotxa	Garrotxa	2.50806	42.0757	Garrotxa	GAR	Girona	GIR	Girona	Garrotxa	Girona	Garrotxa	Girona	Garrotxa	Girona	Garrotxa	Girona	Garrotxa	Girona	Garrotxa	included
ID97	Male	61	Olot	Hospital d’Olot i Comarcal de la Garrotxa	Garrotxa	Garrotxa	2.43968	42.1494	Garrotxa	GAR	Girona	GIR	Girona	Garrotxa	Girona	Garrotxa	Girona	Garrotxa	Girona	Garrotxa	Girona	Garrotxa	Girona	Garrotxa	included
ID98	Female	85	Olot	Hospital d’Olot i Comarcal de la Garrotxa	Garrotxa	Garrotxa	2.56414	42.1531	Garrotxa	GAR	Girona	GIR	Girona	Garrotxa	Girona	Garrotxa	Girona	Garrotxa	Girona	Garrotxa	Girona	Garrotxa	Girona	Garrotxa	included
ID99	Male	61	Olot	Hospital d’Olot i Comarcal de la Garrotxa	Garrotxa	Garrotxa	2.48817	42.1818	Garrotxa	GAR	Girona	GIR	Girona	Garrotxa	Girona	Garrotxa	Girona	Garrotxa	Girona	Garrotxa	Girona	Garrotxa	Girona	Garrotxa	included
ID100	Male	57	Olot	Hospital d’Olot i Comarcal de la Garrotxa	Garrotxa	Garrotxa	2.60589	42.1344	Garrotxa	GAR	Girona	GIR	Girona	Garrotxa	Girona	Garrotxa	Girona	Garrotxa	Girona	Garrotxa	Girona	Garrotxa	Girona	Garrotxa	included
ID101	Male	59	Olot	Hospital d’Olot i Comarcal de la Garrotxa	Garrotxa	Garrotxa	2.49869	42.1674	Garrotxa	GAR	Girona	GIR	Girona	Garrotxa	Girona	Garrotxa	Girona	Garrotxa	Girona	Garrotxa	Girona	Garrotxa	ND	ND	included
ID102	Male	82	Olot	Hospital d’Olot i Comarcal de la Garrotxa	Garrotxa	Garrotxa	2.47375	42.1498	Garrotxa	GAR	Girona	GIR	Girona	Garrotxa	Girona	Garrotxa	Girona	Garrotxa	Girona	Garrotxa	Girona	Garrotxa	Girona	Garrotxa	included
ID103	Female	68	Olot	Hospital d’Olot i Comarcal de la Garrotxa	Garrotxa	Garrotxa	2.52927	42.0972	Garrotxa	GAR	Girona	GIR	Girona	Garrotxa	Girona	Garrotxa	Girona	Garrotxa	Vic	Osona	Girona	Garrotxa	Girona	Garrotxa	included
ID104	Male	68	Olot	Hospital d’Olot i Comarcal de la Garrotxa	Garrotxa	Garrotxa	2.51255	42.1187	Garrotxa	GAR	Girona	GIR	Girona	Garrotxa	Girona	Garrotxa	Girona	Garrotxa	Girona	Garrotxa	Girona	Garrotxa	Girona	Garrotxa	included
ID105	Male	83	Olot	Hospital d’Olot i Comarcal de la Garrotxa	Garrotxa	Garrotxa	2.42	42.1215	Garrotxa	GAR	Girona	GIR	Girona	Garrotxa	Girona	Garrotxa	Girona	Garrotxa	Girona	Garrotxa	Girona	Garrotxa	Girona	Garrotxa	included
ID106	Female	60	Olot	Hospital d’Olot i Comarcal de la Garrotxa	Garrotxa	Garrotxa	2.41031	42.1882	Garrotxa	GAR	Girona	GIR	Girona	Garrotxa	Vic	Ripollès	Girona	Garrotxa	Girona	Garrotxa	Vic	Ripollès	Vic	Ripollès	included
ID107	Female	54	Olot	Hospital d’Olot i Comarcal de la Garrotxa	Garrotxa	Garrotxa	2.42	42.1215	Garrotxa	GAR	Girona	GIR	Girona	Garrotxa	Girona	Garrotxa	Girona	Garrotxa	Girona	Garrotxa	Girona	Garrotxa	Girona	Garrotxa	included
ID108	Male	55	Olot	Hospital d’Olot i Comarcal de la Garrotxa	Garrotxa	Garrotxa	2.56231	42.1844	Garrotxa	GAR	Girona	GIR	Girona	Garrotxa	Girona	Garrotxa	Girona	Garrotxa	Girona	Garrotxa	Girona	Garrotxa	Girona	Garrotxa	included
ID109	Male	72	Olot	Hospital d’Olot i Comarcal de la Garrotxa	Garrotxa	Garrotxa	2.47033	42.1966	Garrotxa	GAR	Girona	GIR	Girona	Garrotxa	Girona	Garrotxa	Girona	Garrotxa	Girona	Garrotxa	Girona	Garrotxa	Girona	Garrotxa	included
ID110	Male	65	Olot	Hospital d’Olot i Comarcal de la Garrotxa	Garrotxa	Garrotxa	2.48817	42.1818	Garrotxa	GAR	Girona	GIR	Girona	Garrotxa	Girona	Garrotxa	Girona	Garrotxa	Girona	Garrotxa	Girona	Garrotxa	Girona	Garrotxa	included
ID111	Male	55	Olot	Hospital d’Olot i Comarcal de la Garrotxa	Garrotxa	Garrotxa	2.57167	42.1443	Garrotxa	GAR	Girona	GIR	Girona	Garrotxa	Girona	Garrotxa	Girona	Garrotxa	Girona	Garrotxa	Girona	Garrotxa	Girona	Garrotxa	included
ID112	Male	81	Olot	Hospital d’Olot i Comarcal de la Garrotxa	Garrotxa	Garrotxa	2.45249	42.2114	Garrotxa	GAR	Girona	GIR	Girona	Garrotxa	Girona	Garrotxa	Girona	Garrotxa	Girona	Garrotxa	Girona	Garrotxa	Girona	Garrotxa	included
ID113	Male	58	Olot	Hospital d’Olot i Comarcal de la Garrotxa	Garrotxa	Garrotxa	2.48817	42.1818	Garrotxa	GAR	Girona	GIR	Girona	Garrotxa	Girona	Garrotxa	Girona	Garrotxa	Girona	Garrotxa	Girona	Garrotxa	Girona	Garrotxa	included
ID114	Female	83	Olot	Hospital d’Olot i Comarcal de la Garrotxa	Garrotxa	Garrotxa	2.44988	42.1023	Garrotxa	GAR	Girona	GIR	Girona	Garrotxa	Girona	Garrotxa	Girona	Garrotxa	Girona	Garrotxa	Girona	Garrotxa	Girona	Garrotxa	included
ID115	Male	68	Olot	Hospital d’Olot i Comarcal de la Garrotxa	Garrotxa	Garrotxa	2.52063	42.2424	Garrotxa	GAR	Girona	GIR	Girona	Garrotxa	Girona	Garrotxa	Girona	Garrotxa	Girona	Garrotxa	Girona	Garrotxa	Girona	Ripollès	included
ID116	Male	74	Olot	Hospital d’Olot i Comarcal de la Garrotxa	Garrotxa	Garrotxa	2.45249	42.2114	Garrotxa	GAR	Girona	GIR	Girona	Garrotxa	Girona	Garrotxa	Girona	Garrotxa	Girona	Garrotxa	Girona	Garrotxa	Girona	Garrotxa	included
ID117	Male	79	Olot	Hospital d’Olot i Comarcal de la Garrotxa	Garrotxa	Garrotxa	2.47033	42.1966	Garrotxa	GAR	Girona	GIR	Girona	Garrotxa	Girona	Garrotxa	Girona	Garrotxa	Girona	Garrotxa	Girona	Garrotxa	Girona	Garrotxa	included
ID118	Female	45	Olot	Hospital d’Olot i Comarcal de la Garrotxa	Garrotxa	Garrotxa	2.48817	42.1818	Garrotxa	GAR	Girona	GIR	Girona	Garrotxa	Girona	Garrotxa	Girona	Garrotxa	Girona	Garrotxa	Girona	Garrotxa	Girona	Garrotxa	included
ID119	Female	63	Olot	Hospital d’Olot i Comarcal de la Garrotxa	Garrotxa	Garrotxa	2.45312	42.1708	Garrotxa	GAR	Girona	GIR	Girona	Garrotxa	Girona	Garrotxa	Girona	Garrotxa	Girona	Garrotxa	Girona	Garrotxa	Vic	Ripollès	included
ID120	Male	78	Olot	Hospital d’Olot i Comarcal de la Garrotxa	Garrotxa	Garrotxa	2.52528	42.1341	Garrotxa	GAR	Girona	GIR	Girona	Garrotxa	Girona	Garrotxa	Girona	Garrotxa	Girona	Garrotxa	Girona	Garrotxa	Girona	Garrotxa	included
ID121	Female	41	Olot	Hospital d’Olot i Comarcal de la Garrotxa	Garrotxa	Garrotxa	2.50092	42.1634	Garrotxa	GAR	Girona	GIR	Girona	Garrotxa	Girona	Garrotxa	ND	ND	Girona	Garrotxa	Girona	Garrotxa	Girona	Garrotxa	included
ID122	Male	64	Olot	Hospital d’Olot i Comarcal de la Garrotxa	Garrotxa	Garrotxa	2.64471	42.1257	Garrotxa	GAR	Girona	GIR	Girona	Garrotxa	Girona	Garrotxa	Girona	Garrotxa	Girona	Garrotxa	Girona	Garrotxa	Girona	Garrotxa	included
ID123	Male	63	Olot	Hospital d’Olot i Comarcal de la Garrotxa	Garrotxa	Garrotxa	2.38721	42.2083	Garrotxa	GAR	Girona	GIR	Girona	Garrotxa	Zaragoza	Zaragoza	Girona	Garrotxa	Girona	Garrotxa	Vic	Ripollès	Vic	Ripollès	included
ID124	Male	72	Olot	Hospital d’Olot i Comarcal de la Garrotxa	Garrotxa	Garrotxa	2.45934	42.1178	Garrotxa	GAR	Girona	GIR	Girona	Garrotxa	Girona	Garrotxa	Girona	Garrotxa	Girona	Garrotxa	Girona	Garrotxa	Girona	Garrotxa	excluded (kinship ≥ 0.09 )
ID125	Male	81	Olot	Hospital d’Olot i Comarcal de la Garrotxa	Garrotxa	Garrotxa	2.45408	42.1517	Garrotxa	GAR	Girona	GIR	Girona	Garrotxa	Girona	Garrotxa	Girona	Garrotxa	Girona	Garrotxa	Girona	Garrotxa	Girona	Garrotxa	included
ID126	Female	66	Olot	Hospital d’Olot i Comarcal de la Garrotxa	Garrotxa	Garrotxa	2.50412	42.2967	Garrotxa	GAR	Girona	GIR	Girona	Garrotxa	Girona	Ripollès	Girona	Garrotxa	Girona	Garrotxa	Girona	Ripollès	Girona	Ripollès	included
ID127	Female	86	Olot	Hospital d’Olot i Comarcal de la Garrotxa	Garrotxa	Garrotxa	2.49276	42.1946	Garrotxa	GAR	Girona	GIR	Girona	Garrotxa	Girona	Garrotxa	Girona	Garrotxa	Girona	Garrotxa	Girona	Garrotxa	Girona	Garrotxa	included
ID128	Male	88	Olot	Hospital d’Olot i Comarcal de la Garrotxa	Garrotxa	Garrotxa	2.45249	42.2114	Garrotxa	GAR	Girona	GIR	Girona	Garrotxa	Girona	Garrotxa	Girona	Garrotxa	Girona	Garrotxa	Girona	Garrotxa	Girona	Garrotxa	included
ID129	Male	53	Olot	Hospital d’Olot i Comarcal de la Garrotxa	Garrotxa	Garrotxa	2.51661	42.1917	Garrotxa	GAR	Girona	GIR	Girona	Garrotxa	Girona	Garrotxa	Girona	Garrotxa	Girona	Garrotxa	Girona	Garrotxa	Girona	Garrotxa	included
ID130	Female	60	Olot	Hospital d’Olot i Comarcal de la Garrotxa	Garrotxa	Garrotxa	2.5077	42.1592	Garrotxa	GAR	Girona	GIR	Girona	Garrotxa	Girona	Garrotxa	Girona	Garrotxa	Girona	Garrotxa	Girona	Garrotxa	Girona	Garrotxa	included
ID131	Female	21	Olot	Hospital d’Olot i Comarcal de la Garrotxa	Garrotxa	Garrotxa	2.49335	42.1696	Garrotxa	GAR	Girona	GIR	Girona	Garrotxa	Girona	Garrotxa	Girona	Garrotxa	Girona	Garrotxa	Girona	Garrotxa	Girona	Garrotxa	included
ID132	Male	59	Olot	Hospital d’Olot i Comarcal de la Garrotxa	Garrotxa	Garrotxa	NA	NA	Garrotxa	GAR	Girona	GIR	Girona	Garrotxa	Barcelona	Barcelonès	Urgell	Pallars Sobirà	Girona	Garrotxa	Barcelona	Barcelonès	Girona	Garrotxa	excluded at Tess3R
ID133	Female	17	Olot	Hospital d’Olot i Comarcal de la Garrotxa	Garrotxa	Garrotxa	2.48817	42.1818	Garrotxa	GAR	Girona	GIR	Girona	Garrotxa	Girona	Garrotxa	Girona	Garrotxa	Girona	Garrotxa	Girona	Garrotxa	Girona	Garrotxa	included
ID134	Male	82	Olot	Hospital d’Olot i Comarcal de la Garrotxa	Garrotxa	Garrotxa	2.48817	42.1818	Garrotxa	GAR	Girona	GIR	Girona	Garrotxa	Girona	Garrotxa	Girona	Garrotxa	Girona	Garrotxa	Girona	Garrotxa	Girona	Garrotxa	included
ID135	Male	81	Olot	Hospital d’Olot i Comarcal de la Garrotxa	Garrotxa	Garrotxa	2.65866	42.225	Garrotxa	GAR	Girona	GIR	Girona	Garrotxa	Girona	Garrotxa	Girona	Garrotxa	Girona	Garrotxa	Girona	Garrotxa	Girona	Garrotxa	included
ID136	Male	53	Olot	Hospital d’Olot i Comarcal de la Garrotxa	Garrotxa	Garrotxa	2.65277	42.2442	Garrotxa	GAR	Girona	GIR	Girona	Garrotxa	Girona	Garrotxa	Girona	Garrotxa	Girona	Garrotxa	Girona	Garrotxa	Girona	Garrotxa	included
ID137	Male	70	Olot	Hospital d’Olot i Comarcal de la Garrotxa	Garrotxa	Garrotxa	2.48817	42.1818	Garrotxa	GAR	Girona	GIR	Girona	Garrotxa	Girona	Garrotxa	Girona	Garrotxa	Girona	Garrotxa	Girona	Garrotxa	Girona	Garrotxa	included
ID138	Female	80	Olot	Hospital d’Olot i Comarcal de la Garrotxa	Garrotxa	Garrotxa	2.5077	42.1592	Garrotxa	GAR	Girona	GIR	Girona	Garrotxa	Girona	Garrotxa	Girona	Garrotxa	Girona	Garrotxa	Girona	Garrotxa	Girona	Garrotxa	included
ID139	Female	77	Olot	Hospital d’Olot i Comarcal de la Garrotxa	Garrotxa	Garrotxa	2.54786	42.1974	Garrotxa	GAR	Girona	GIR	Girona	Garrotxa	Girona	Garrotxa	Girona	Garrotxa	Girona	Garrotxa	Girona	Garrotxa	Girona	Garrotxa	included
ID140	Male	67	Olot	Hospital d’Olot i Comarcal de la Garrotxa	Garrotxa	Garrotxa	2.57167	42.1443	Garrotxa	GAR	Girona	GIR	Girona	Garrotxa	Girona	Garrotxa	Girona	Garrotxa	Girona	Garrotxa	Girona	Garrotxa	Girona	Garrotxa	included
ID141	Male	72	Olot	Hospital d’Olot i Comarcal de la Garrotxa	Garrotxa	Garrotxa	2.41047	42.1375	Garrotxa	GAR	Girona	GIR	Girona	Garrotxa	Girona	Garrotxa	Girona	Garrotxa	Girona	Garrotxa	Girona	Garrotxa	Girona	Garrotxa	included
ID142	Male	60	Olot	Hospital d’Olot i Comarcal de la Garrotxa	Garrotxa	Garrotxa	2.54459	42.1625	Garrotxa	GAR	Girona	GIR	Girona	Garrotxa	Girona	Garrotxa	Girona	Garrotxa	Girona	Garrotxa	Girona	Garrotxa	Girona	Garrotxa	included
ID143	Male	26	Olot	Hospital d’Olot i Comarcal de la Garrotxa	Garrotxa	Garrotxa	2.49239	42.1998	Garrotxa	GAR	Girona	GIR	Girona	Garrotxa	Girona	Garrotxa	Girona	Garrotxa	Girona	Garrotxa	Girona	Garrotxa	Girona	Garrotxa	included
ID144	Male	73	Olot	Hospital d’Olot i Comarcal de la Garrotxa	Garrotxa	Garrotxa	2.51255	42.1187	Garrotxa	GAR	Girona	GIR	Girona	Garrotxa	Girona	Garrotxa	Girona	Garrotxa	Girona	Garrotxa	Girona	Garrotxa	Girona	Garrotxa	included
ID145	Male	82	Olot	Hospital d’Olot i Comarcal de la Garrotxa	Garrotxa	Garrotxa	2.47604	42.1737	Garrotxa	GAR	Girona	GIR	Girona	Garrotxa	Girona	Garrotxa	Girona	Garrotxa	Girona	Garrotxa	Girona	Garrotxa	Girona	Garrotxa	included
ID146	Male	53	Olot	Hospital d’Olot i Comarcal de la Garrotxa	Garrotxa	Garrotxa	2.46364	42.136	Garrotxa	GAR	Girona	GIR	Girona	Garrotxa	Girona	Garrotxa	Vic	Osona	Girona	Garrotxa	Girona	Garrotxa	Girona	Garrotxa	included
ID147	Male	52	Olot	Hospital d’Olot i Comarcal de la Garrotxa	Garrotxa	Garrotxa	2.43909	42.1214	Garrotxa	GAR	Girona	GIR	Girona	Garrotxa	Girona	Garrotxa	Girona	Garrotxa	Girona	Garrotxa	Girona	Garrotxa	Girona	Garrotxa	included
ID148	Female	77	Olot	Hospital d’Olot i Comarcal de la Garrotxa	Garrotxa	Garrotxa	2.42925	42.145	Garrotxa	GAR	Girona	GIR	Girona	Garrotxa	Girona	Garrotxa	Girona	Garrotxa	Girona	Garrotxa	Girona	Garrotxa	Girona	Garrotxa	included
ID149	Female	58	Olot	Hospital d’Olot i Comarcal de la Garrotxa	Garrotxa	Garrotxa	2.45934	42.1178	Garrotxa	GAR	Girona	GIR	Girona	Garrotxa	Girona	Garrotxa	Girona	Garrotxa	Girona	Garrotxa	Girona	Garrotxa	Girona	Garrotxa	included
ID150	Male	66	Olot	Hospital d’Olot i Comarcal de la Garrotxa	Garrotxa	Garrotxa	2.50225	42.2069	Garrotxa	GAR	Girona	GIR	Girona	Garrotxa	Girona	Garrotxa	Vic	Ripollès	Girona	Garrotxa	Girona	Garrotxa	Girona	Garrotxa	included
ID151	Male	57	Olot	Hospital d’Olot i Comarcal de la Garrotxa	Garrotxa	Garrotxa	2.51946	42.2472	Garrotxa	GAR	Girona	GIR	Girona	Ripollès	Girona	Garrotxa	Girona	Ripollès	Girona	Ripollès	Girona	Garrotxa	Girona	Garrotxa	included
ID152	Male	56	Olot	Hospital d’Olot i Comarcal de la Garrotxa	Garrotxa	Garrotxa	2.63611	42.2234	Garrotxa	GAR	Girona	GIR	Girona	Garrotxa	Girona	Garrotxa	Girona	Garrotxa	Girona	Garrotxa	Girona	Garrotxa	Girona	Garrotxa	included
ID153	Female	81	Olot	Hospital d’Olot i Comarcal de la Garrotxa	Garrotxa	Garrotxa	2.54459	42.1625	Garrotxa	GAR	Girona	GIR	Girona	Garrotxa	Girona	Garrotxa	Girona	Garrotxa	Girona	Garrotxa	Girona	Garrotxa	Girona	Garrotxa	included
ID154	Female	61	Olot	Hospital d’Olot i Comarcal de la Garrotxa	Garrotxa	Garrotxa	2.49715	42.1839	Garrotxa	GAR	Girona	GIR	Girona	Garrotxa	Girona	Garrotxa	Girona	Garrotxa	Girona	Garrotxa	Girona	Garrotxa	Girona	Garrotxa	included
ID155	Female	41	Olot	Hospital d’Olot i Comarcal de la Garrotxa	Garrotxa	Garrotxa	2.49588	42.1464	Garrotxa	GAR	Girona	GIR	Girona	Garrotxa	Girona	Garrotxa	Girona	Garrotxa	Girona	Garrotxa	Girona	Garrotxa	Girona	Garrotxa	included
ID156	Male	50	Olot	Hospital d’Olot i Comarcal de la Garrotxa	Garrotxa	Garrotxa	2.51555	42.0617	Garrotxa	GAR	Girona	GIR	Girona	Garrotxa	Girona	Garrotxa	Girona	Garrotxa	Vic	La Selva	Girona	Garrotxa	Girona	Garrotxa	included
ID157	Male	57	Olot	Hospital d’Olot i Comarcal de la Garrotxa	Garrotxa	Garrotxa	2.46015	42.1634	Garrotxa	GAR	Girona	GIR	Girona	Garrotxa	Girona	Garrotxa	Girona	Garrotxa	Girona	Garrotxa	Girona	Garrotxa	Girona	Garrotxa	included
ID158	Female	53	Olot	Hospital d’Olot i Comarcal de la Garrotxa	Garrotxa	Garrotxa	2.40478	42.1706	Garrotxa	GAR	Girona	GIR	Girona	Garrotxa	Girona	Garrotxa	Girona	Garrotxa	Girona	Garrotxa	Girona	Garrotxa	Girona	Garrotxa	excluded (kinship ≥ 0.09 )
ID159	Male	58	Olot	Hospital d’Olot i Comarcal de la Garrotxa	Garrotxa	Garrotxa	2.47785	42.1916	Garrotxa	GAR	Girona	GIR	Girona	Garrotxa	Girona	Garrotxa	Girona	Garrotxa	Girona	Garrotxa	Girona	Garrotxa	Girona	Garrotxa	included
ID160	Female	57	Olot	Hospital d’Olot i Comarcal de la Garrotxa	Garrotxa	Garrotxa	2.50061	42.1977	Garrotxa	GAR	Girona	GIR	Girona	Garrotxa	Girona	Garrotxa	Girona	Garrotxa	Girona	Garrotxa	Girona	Garrotxa	Girona	Garrotxa	included
ID161	Male	55	Olot	Hospital d’Olot i Comarcal de la Garrotxa	Garrotxa	Garrotxa	2.42681	42.2474	Garrotxa	GAR	Girona	GIR	Barcelona	Barcelonès	Girona	Garrotxa	Girona	Ripollès	Girona	Ripollès	Girona	Garrotxa	Girona	Garrotxa	included
ID162	Male	78	Olot	Hospital d’Olot i Comarcal de la Garrotxa	Garrotxa	Garrotxa	2.43055	42.1995	Garrotxa	GAR	Girona	GIR	Girona	Garrotxa	Girona	Garrotxa	Girona	Garrotxa	Girona	Garrotxa	Girona	Garrotxa	Girona	Garrotxa	excluded (kinship ≥ 0.09 )
ID163	Male	61	Olot	Hospital d’Olot i Comarcal de la Garrotxa	Garrotxa	Garrotxa	2.4641	42.224	Garrotxa	GAR	Girona	GIR	Girona	Garrotxa	Girona	Garrotxa	Vic	Ripollès	Vic	Ripollès	Girona	Garrotxa	Girona	Garrotxa	included
ID164	Male	68	Olot	Hospital d’Olot i Comarcal de la Garrotxa	Garrotxa	Garrotxa	2.40094	42.1535	Garrotxa	GAR	Girona	GIR	Girona	Garrotxa	Girona	Garrotxa	Girona	Garrotxa	Girona	Garrotxa	Girona	Garrotxa	Girona	Garrotxa	included
ID165	Male	70	Olot	Hospital d’Olot i Comarcal de la Garrotxa	Garrotxa	Garrotxa	2.5077	42.1592	Garrotxa	GAR	Girona	GIR	Girona	Garrotxa	Girona	Garrotxa	Girona	Garrotxa	Girona	Garrotxa	Girona	Garrotxa	Girona	Garrotxa	included
ID166	Male	56	Olot	Hospital d’Olot i Comarcal de la Garrotxa	Garrotxa	Garrotxa	2.56414	42.1531	Garrotxa	GAR	Girona	GIR	Girona	Garrotxa	Girona	Garrotxa	Girona	Garrotxa	Girona	Garrotxa	Girona	Garrotxa	Girona	Garrotxa	included
ID167	Female	66	Olot	Hospital d’Olot i Comarcal de la Garrotxa	Garrotxa	Garrotxa	2.70422	42.2188	Garrotxa	GAR	Girona	GIR	Girona	Garrotxa	Girona	Garrotxa	Girona	Garrotxa	Girona	Garrotxa	Girona	Garrotxa	Girona	Garrotxa	included
ID168	Female	68	Olot	Hospital d’Olot i Comarcal de la Garrotxa	Garrotxa	Garrotxa	2.55362	42.1565	Garrotxa	GAR	Girona	GIR	Girona	Garrotxa	Girona	Ripollès	Barcelona	Barcelonès	Girona	Garrotxa	Girona	Garrotxa	Girona	Garrotxa	included
ID169	Female	40	Olot	Hospital d’Olot i Comarcal de la Garrotxa	Garrotxa	Garrotxa	2.64972	42.2199	Garrotxa	GAR	Girona	GIR	Girona	Garrotxa	Girona	Garrotxa	Girona	Garrotxa	Girona	Garrotxa	Girona	Garrotxa	Girona	Garrotxa	included
ID170	Male	70	Olot	Hospital d’Olot i Comarcal de la Garrotxa	Garrotxa	Garrotxa	2.46021	42.1292	Garrotxa	GAR	Girona	GIR	Girona	Garrotxa	Girona	Garrotxa	Girona	Garrotxa	Girona	Garrotxa	Girona	Garrotxa	Girona	Garrotxa	included
ID171	Male	74	Olot	Hospital d’Olot i Comarcal de la Garrotxa	Garrotxa	Garrotxa	2.57732	42.2043	Garrotxa	GAR	Girona	GIR	Girona	Garrotxa	Girona	Garrotxa	Girona	Garrotxa	Girona	Garrotxa	Girona	Garrotxa	Girona	Garrotxa	included
ID172	Female	53	Olot	Hospital d’Olot i Comarcal de la Garrotxa	Garrotxa	Garrotxa	2.53693	42.0556	Garrotxa	GAR	Girona	GIR	Girona	Garrotxa	Girona	Garrotxa	Girona	Garrotxa	Girona	Garrotxa	Girona	Garrotxa	Girona	Garrotxa	included
ID173	Female	25	Olot	Hospital d’Olot i Comarcal de la Garrotxa	Garrotxa	Garrotxa	2.45581	42.2685	Garrotxa	GAR	Girona	GIR	Girona	Ripollès	Girona	Garrotxa	Girona	Ripollès	Girona	Garrotxa	Girona	Garrotxa	Girona	Garrotxa	included
ID174	Male	67	Olot	Hospital d’Olot i Comarcal de la Garrotxa	Garrotxa	Garrotxa	2.65692	42.1208	Garrotxa	GAR	Girona	GIR	Girona	Pla de l'Estany	Girona	Baix Empordà	Girona	Pla de l'Estany	Girona	Pla de l'Estany	Girona	Garrotxa	Girona	Garrotxa	included
ID175	Female	46	Olot	Hospital d’Olot i Comarcal de la Garrotxa	Garrotxa	Garrotxa	2.53887	42.2752	Garrotxa	GAR	Girona	GIR	Girona	Garrotxa	Girona	Ripollès	Girona	Garrotxa	Girona	Garrotxa	Girona	Ripollès	Girona	Ripollès	included
ID176	Male	62	Olot	Hospital d’Olot i Comarcal de la Garrotxa	Garrotxa	Garrotxa	2.46108	42.1407	Garrotxa	GAR	Girona	GIR	Girona	Garrotxa	Girona	Garrotxa	Girona	Garrotxa	Girona	Garrotxa	Girona	Garrotxa	Girona	Garrotxa	included
ID177	Female	38	Olot	Hospital d’Olot i Comarcal de la Garrotxa	Garrotxa	Garrotxa	2.45845	42.1276	Garrotxa	GAR	Girona	GIR	Girona	Garrotxa	Girona	Garrotxa	Girona	Garrotxa	Girona	Garrotxa	Girona	Garrotxa	Girona	Garrotxa	included
ID178	Male	55	Olot	Hospital d’Olot i Comarcal de la Garrotxa	Garrotxa	Garrotxa	2.57167	42.1443	Garrotxa	GAR	Girona	GIR	Girona	Garrotxa	Girona	Garrotxa	Girona	Garrotxa	Girona	Garrotxa	Girona	Garrotxa	Girona	Garrotxa	excluded (kinship ≥ 0.09 )
ID179	Male	75	Olot	Hospital d’Olot i Comarcal de la Garrotxa	Garrotxa	Garrotxa	2.45249	42.2114	Garrotxa	GAR	Girona	GIR	Girona	Garrotxa	Girona	Garrotxa	Girona	Garrotxa	Girona	Garrotxa	Girona	Garrotxa	Girona	Garrotxa	included
ID180	Female	54	Olot	Hospital d’Olot i Comarcal de la Garrotxa	Garrotxa	Garrotxa	2.45249	42.2114	Garrotxa	GAR	Girona	GIR	Girona	Garrotxa	Girona	Garrotxa	Girona	Garrotxa	Girona	Garrotxa	Girona	Garrotxa	Girona	Garrotxa	included
ID181	Female	53	Olot	Hospital d’Olot i Comarcal de la Garrotxa	Garrotxa	Garrotxa	2.49599	42.1479	Garrotxa	GAR	Girona	GIR	Girona	Garrotxa	Girona	Garrotxa	Girona	Garrotxa	Girona	Garrotxa	Girona	Garrotxa	Girona	Garrotxa	included
ID182	Male	51	Olot	Hospital d’Olot i Comarcal de la Garrotxa	Garrotxa	Ripollès	2.41199	42.244	Garrotxa	GAR	Girona	GIR	Girona	Ripollès	Girona	Garrotxa	Girona	Ripollès	Girona	Ripollès	Girona	Garrotxa	Girona	Garrotxa	excluded (kinship ≥ 0.09 )
ID183	Female	81	Olot	Hospital d’Olot i Comarcal de la Garrotxa	Garrotxa	Garrotxa	2.48817	42.1818	Garrotxa	GAR	Girona	GIR	Girona	Garrotxa	Girona	Garrotxa	Girona	Garrotxa	Girona	Garrotxa	Girona	Garrotxa	Girona	Garrotxa	included
ID184	Female	42	Olot	Hospital d’Olot i Comarcal de la Garrotxa	Garrotxa	Garrotxa	2.56414	42.1531	Garrotxa	GAR	Girona	GIR	Girona	Garrotxa	Girona	Garrotxa	Girona	Garrotxa	Girona	Garrotxa	Girona	Garrotxa	Girona	Garrotxa	excluded (kinship ≥ 0.09 )
ID185	Female	48	Olot	Hospital d’Olot i Comarcal de la Garrotxa	Garrotxa	Garrotxa	2.42015	42.1365	Garrotxa	GAR	Girona	GIR	Girona	Garrotxa	Girona	Garrotxa	Girona	Garrotxa	Girona	Garrotxa	Girona	Garrotxa	Girona	Garrotxa	included
ID186	Female	55	Olot	Hospital d’Olot i Comarcal de la Garrotxa	Garrotxa	Garrotxa	2.48706	42.1771	Garrotxa	GAR	Girona	GIR	Girona	Garrotxa	Girona	Garrotxa	Girona	Garrotxa	Girona	Garrotxa	Girona	Garrotxa	Girona	Garrotxa	included
ID187	Female	80	Olot	Hospital d’Olot i Comarcal de la Garrotxa	Garrotxa	Ripollès	2.31638	42.1821	Ripollès	RIP	Vic	VIC	Girona	Garrotxa	Urgell	Ripollès	Girona	Garrotxa	Girona	Garrotxa	Vic	Ripollès	Vic	Ripollès	included
ID188	Male	65	Olot	Hospital d’Olot i Comarcal de la Garrotxa	Garrotxa	Garrotxa	2.48817	42.1818	Garrotxa	GAR	Girona	GIR	Girona	Garrotxa	Girona	Garrotxa	Girona	Garrotxa	Girona	Garrotxa	Girona	Garrotxa	Girona	Garrotxa	included
ID189	Female	34	Olot	Hospital d’Olot i Comarcal de la Garrotxa	Garrotxa	Garrotxa	2.52926	42.0986	Garrotxa	GAR	Girona	GIR	Girona	Garrotxa	Girona	Garrotxa	Girona	Garrotxa	ND	ND	Girona	Garrotxa	Girona	Garrotxa	included
ID190	Female	51	Olot	Hospital d’Olot i Comarcal de la Garrotxa	Garrotxa	Garrotxa	2.45249	42.2114	Garrotxa	GAR	Girona	GIR	Girona	Garrotxa	Girona	Garrotxa	Girona	Garrotxa	Girona	Garrotxa	Girona	Garrotxa	Girona	Garrotxa	included
ID191	Male	65	Olot	Hospital d’Olot i Comarcal de la Garrotxa	Garrotxa	Garrotxa	2.48817	42.1818	Garrotxa	GAR	Girona	GIR	Girona	Garrotxa	Girona	Garrotxa	Girona	Garrotxa	Girona	Garrotxa	Girona	Garrotxa	Girona	Garrotxa	included
ID192	Female	64	Olot	Hospital d’Olot i Comarcal de la Garrotxa	Garrotxa	Garrotxa	2.55541	42.1656	Garrotxa	GAR	Girona	GIR	Girona	Garrotxa	Girona	Garrotxa	Girona	Garrotxa	Girona	Garrotxa	Girona	Ripollès	Girona	Garrotxa	included
ID193	Male	72	Tremp	Hospital Comarcal del Pallars	Pallars	Pallars Jussà	1.17868	42.2311	Alt Urgell	AUC	Urgell	URG	Urgell	Pallars Jussà	Urgell	Pallars Jussà	Urgell	Pallars Jussà	Urgell	Pallars Jussà	Urgell	Alt Urgell	Urgell	Alt Urgell	included
ID194	Male	51	Tremp	Hospital Comarcal del Pallars	Pallars	Pallars Jussà	0.940779	42.2424	Pallars Jussà	PAR	Urgell	URG	Urgell	Pallars Jussà	Urgell	Pallars Jussà	Urgell	Pallars Jussà	Urgell	Pallars Jussà	Lleida	Pallars Jussà	Urgell	Pallars Jussà	included
ID195	Male	64	Tremp	Hospital Comarcal del Pallars	Pallars	Pallars Jussà	1.05836	42.1037	Pallars Jussà	PAR	Urgell	URG	Urgell	Pallars Jussà	Urgell	Pallars Jussà	Urgell	Pallars Jussà	Urgell	Pallars Jussà	Urgell	Pallars Jussà	Urgell	Pallars Jussà	included
ID196	Female	44	Tremp	Hospital Comarcal del Pallars	Pallars	Pallars Jussà	0.834224	42.1269	Pallars Jussà	PAR	Urgell	URG	Lleida	Pallars Jussà	Urgell	Pallars Jussà	Lleida	Pallars Jussà	Lleida	Pallars Jussà	Urgell	Pallars Jussà	Urgell	Pallars Jussà	included
ID197	Female	46	Tremp	Hospital Comarcal del Pallars	Pallars	Pallars Jussà	0.847825	42.1589	Pallars Jussà	PAR	Urgell	URG	Urgell	Pallars Jussà	Urgell	Pallars Jussà	Urgell	Pallars Jussà	Urgell	Pallars Jussà	Urgell	Alt Urgell	Lleida	La Ribagorza	included
ID198	Male	68	Tremp	Hospital Comarcal del Pallars	Pallars	Pallars Jussà	0.832519	42.221	Pallars Jussà	PAR	Urgell	URG	Urgell	Pallars Jussà	Urgell	Pallars Jussà	Urgell	Pallars Jussà	Urgell	Pallars Jussà	Lleida	La Ribagorza	Lleida	La Ribagorza	included
ID199	Female	50	Tremp	Hospital Comarcal del Pallars	Pallars	Pallars Jussà	1.01178	42.3209	Pallars Sobirà	PAR	Urgell	URG	Barcelona	Barcelonès	Urgell	Pallars Sobirà	Urgell	Pallars Jussà	Urgell	Pallars Sobirà	Urgell	Pallars Jussà	Urgell	Pallars Sobirà	included
ID200	Male	71	Tremp	Hospital Comarcal del Pallars	Pallars	Pallars Jussà	1.11056	42.0723	Noguera	AUC	Urgell	URG	Urgell	Pallars Jussà	Urgell	Pallars Jussà	Urgell	Pallars Jussà	Urgell	Pallars Jussà	Urgell	Pallars Jussà	Urgell	Alt Urgell	included
ID201	Male	37	Tremp	Hospital Comarcal del Pallars	Pallars	Pallars Jussà	0.753294	42.1355	Pallars Jussà	PAR	Lleida	LLE	Urgell	Pallars Jussà	Urgell	Pallars Jussà	Lleida	La Ribagorza	Urgell	Pallars Jussà	Lleida	Pallars Jussà	Lleida	Pallars Jussà	included
ID202	Male	80	Tremp	Hospital Comarcal del Pallars	Pallars	Alt Urgell	1.25231	42.1997	Alt Urgell	AUC	Urgell	URG	Urgell	Alt Urgell	Urgell	Alt Urgell	Urgell	Alt Urgell	Urgell	Alt Urgell	Urgell	Alt Urgell	Urgell	Alt Urgell	included
ID203	Male	54	Tremp	Hospital Comarcal del Pallars	Pallars	Pallars Jussà	1.06178	42.2606	Pallars Jussà	PAR	Urgell	URG	Urgell	Pallars Jussà	Urgell	Pallars Sobirà	Urgell	Pallars Jussà	Urgell	Pallars Jussà	Urgell	Pallars Sobirà	Urgell	Pallars Sobirà	included
ID204	Male	34	Tremp	Hospital Comarcal del Pallars	Pallars	Pallars Jussà	1.00205	42.2639	Pallars Jussà	PAR	Urgell	URG	Urgell	Pallars Jussà	Urgell	Pallars Sobirà	Urgell	Pallars Jussà	Urgell	Pallars Jussà	Urgell	Pallars Sobirà	Urgell	Pallars Sobirà	included
ID205	Female	44	Tremp	Hospital Comarcal del Pallars	Pallars	Pallars Jussà	1.12969	42.219	Pallars Jussà	PAR	Urgell	URG	Urgell	Pallars Jussà	Urgell	Pallars Jussà	Urgell	Pallars Jussà	Urgell	Pallars Sobirà	Urgell	Pallars Jussà	Urgell	Alt Urgell	included
ID206	Female	65	Tremp	Hospital Comarcal del Pallars	Pallars	Pallars Jussà	0.919942	42.2686	Pallars Jussà	PAR	Urgell	URG	Lleida	Pallars Jussà	Urgell	Pallars Sobirà	Lleida	Pallars Jussà	Lleida	Pallars Jussà	Urgell	Pallars Sobirà	Urgell	Pallars Sobirà	included
ID207	Male	58	Tremp	Hospital Comarcal del Pallars	Pallars	Pallars Jussà	1.0436	42.1318	Pallars Jussà	PAR	Urgell	URG	Urgell	Pallars Jussà	Urgell	Pallars Jussà	Urgell	Pallars Jussà	Urgell	Pallars Jussà	Urgell	Pallars Jussà	Urgell	Pallars Jussà	included
ID208	Female	19	Tremp	Hospital Comarcal del Pallars	Pallars	Pallars Jussà	0.872632	42.1214	Pallars Jussà	PAR	Urgell	URG	Urgell	Pallars Jussà	Urgell	Pallars Jussà	Urgell	Pallars Jussà	Urgell	Pallars Jussà	Urgell	Pallars Jussà	Ávila	Ávila	included
ID209	Female	65	Tremp	Hospital Comarcal del Pallars	Pallars	Pallars Jussà	1.03098	42.2885	Pallars Sobirà	PAR	Urgell	URG	Urgell	Pallars Jussà	Urgell	Pallars Sobirà	Urgell	Pallars Jussà	Urgell	Pallars Jussà	Urgell	Pallars Sobirà	Urgell	Pallars Sobirà	included
ID210	Female	41	Tremp	Hospital Comarcal del Pallars	Pallars	Pallars Jussà	0.816255	42.2638	Pallars Jussà	PAR	Lleida	LLE	Urgell	Pallars Jussà	Urgell	Pallars Jussà	Lleida	La Ribagorza	Urgell	Pallars Jussà	Lleida	La Ribagorza	Lleida	Alta Ribagorça	excluded (kinship ≥ 0.09 )
ID211	Male	55	Tremp	Hospital Comarcal del Pallars	Pallars	Alta Ribagorça	0.743758	42.3858	La Ribagorza	PAR	Lleida	LLE	Lleida	La Ribagorza	Lleida	Alta Ribagorça	Lleida	La Ribagorza	Lleida	La Ribagorza	Lleida	Alta Ribagorça	Lleida	Alta Ribagorça	included
ID212	Male	66	Tremp	Hospital Comarcal del Pallars	Pallars	Pallars Jussà	0.835683	42.0791	Pallars Jussà	PAR	Urgell	URG	Urgell	Pallars Jussà	Urgell	Pallars Jussà	Urgell	Pallars Jussà	Urgell	Pallars Jussà	Sant Feliu de Llobregat	Baix Llobregat	Urgell	Pallars Jussà	included
ID213	Female	46	Tremp	Hospital Comarcal del Pallars	Pallars	Pallars Jussà	0.946547	42.1775	Pallars Jussà	PAR	Urgell	URG	Urgell	Pallars Jussà	Urgell	Pallars Jussà	Urgell	Pallars Jussà	Urgell	Pallars Jussà	Urgell	Pallars Jussà	Urgell	Pallars Jussà	included
ID214	Female	57	Tremp	Hospital Comarcal del Pallars	Pallars	Pallars Jussà	1.04385	42.1633	Pallars Jussà	PAR	Urgell	URG	Urgell	Pallars Jussà	Urgell	Pallars Jussà	Urgell	Pallars Jussà	Urgell	Pallars Jussà	Urgell	Pallars Jussà	Urgell	Pallars Jussà	included
ID215	Female	44	Tremp	Hospital Comarcal del Pallars	Pallars	Pallars Jussà	0.89753	42.1574	Pallars Jussà	PAR	Urgell	URG	Urgell	Pallars Jussà	Urgell	Pallars Jussà	Urgell	Pallars Jussà	Urgell	Pallars Jussà	Urgell	Pallars Jussà	Urgell	Pallars Jussà	included
ID216	Female	55	Tremp	Hospital Comarcal del Pallars	Pallars	Pallars Jussà	0.838297	42.2545	Pallars Jussà	PAR	Lleida	LLE	Lleida	Pallars Jussà	Urgell	Pallars Jussà	Lleida	Pallars Jussà	Lleida	Pallars Jussà	Urgell	Pallars Jussà	Urgell	Pallars Jussà	included
ID217	Male	68	Tremp	Hospital Comarcal del Pallars	Pallars	Pallars Jussà	0.965306	42.4032	Pallars Jussà	PAR	Urgell	URG	Urgell	Pallars Jussà	Urgell	Pallars Jussà	Urgell	Pallars Jussà	Lleida	Barbastro	Urgell	Pallars Jussà	Urgell	Pallars Jussà	included
ID218	Male	62	Tremp	Hospital Comarcal del Pallars	Pallars	Pallars Jussà	0.844367	42.0757	Pallars Jussà	PAR	Urgell	URG	Urgell	Pallars Jussà	Urgell	Pallars Jussà	Urgell	Pallars Jussà	Urgell	Pallars Jussà	Urgell	Alt Urgell	Urgell	Alt Urgell	included
ID219	Female	50	Tremp	Hospital Comarcal del Pallars	Pallars	Pallars Jussà	0.919976	42.2571	Pallars Jussà	PAR	Urgell	URG	Solsona	Berguedà	Urgell	Pallars Jussà	Urgell	Pallars Jussà	Urgell	Pallars Jussà	Urgell	Pallars Jussà	Urgell	Pallars Jussà	included
ID220	Female	66	Tremp	Hospital Comarcal del Pallars	Pallars	Pallars Jussà	1.09445	42.1134	Pallars Jussà	PAR	Urgell	URG	Urgell	Pallars Jussà	Urgell	Pallars Jussà	Urgell	Pallars Jussà	Urgell	Pallars Jussà	Urgell	Pallars Jussà	Urgell	Pallars Jussà	included
ID221	Male	71	Tremp	Hospital Comarcal del Pallars	Pallars	Pallars Jussà	1.17204	42.1806	Pallars Jussà	PAR	Urgell	URG	Urgell	Pallars Jussà	Urgell	Alt Urgell	Urgell	Pallars Jussà	Urgell	Pallars Jussà	Urgell	Alt Urgell	Urgell	Alt Urgell	included
ID222	Male	49	Tremp	Hospital Comarcal del Pallars	Pallars	Pallars Jussà	0.955159	42.0819	Pallars Jussà	PAR	Urgell	URG	Urgell	Pallars Jussà	Urgell	Pallars Jussà	Urgell	Pallars Jussà	Urgell	Pallars Jussà	Urgell	Pallars Jussà	Urgell	Pallars Jussà	included
ID223	Female	50	Tremp	Hospital Comarcal del Pallars	Pallars	Pallars Jussà	1.04879	42.3967	Pallars Sobirà	PAR	Urgell	URG	Lleida	Pallars Jussà	Urgell	Pallars Sobirà	Lleida	Pallars Jussà	Lleida	Pallars Jussà	Urgell	Pallars Sobirà	Urgell	Pallars Sobirà	included
ID224	Male	57	Tremp	Hospital Comarcal del Pallars	Pallars	Pallars Jussà	0.865088	42.1439	Pallars Jussà	PAR	Urgell	URG	Urgell	Pallars Jussà	Urgell	Pallars Jussà	Urgell	Pallars Jussà	Urgell	Pallars Jussà	Urgell	Pallars Jussà	Lleida	Pallars Jussà	included
ID225	Male	29	Tremp	Hospital Comarcal del Pallars	Pallars	Pallars Jussà	0.796449	42.2008	Pallars Jussà	PAR	Lleida	LLE	Urgell	Pallars Jussà	Urgell	Pallars Jussà	Urgell	Pallars Jussà	Urgell	Pallars Jussà	Lleida	Pallars Jussà	Lleida	La Ribagorza	included
ID226	Male	66	Tremp	Hospital Comarcal del Pallars	Pallars	Pallars Jussà	0.957178	42.179	Pallars Jussà	PAR	Urgell	URG	Urgell	Pallars Jussà	Urgell	Pallars Jussà	Urgell	Pallars Jussà	Urgell	Pallars Jussà	Urgell	Pallars Jussà	Urgell	Pallars Jussà	included
ID227	Female	66	Tremp	Hospital Comarcal del Pallars	Pallars	Pallars Jussà	0.897559	42.3913	Pallars Jussà	PAR	Urgell	URG	Urgell	Pallars Jussà	ND	ND	Urgell	Pallars Jussà	Urgell	Pallars Jussà	Lleida	Pallars Jussà	Lleida	Pallars Jussà	included
ID228	Female	45	Tremp	Hospital Comarcal del Pallars	Pallars	Pallars Jussà	0.800012	42.0828	Pallars Jussà	PAR	Urgell	URG	Urgell	Alt Urgell	Urgell	Pallars Jussà	Urgell	Alt Urgell	Urgell	Alt Urgell	Urgell	Alt Urgell	Urgell	Pallars Jussà	included
ID229	Male	67	Tremp	Hospital Comarcal del Pallars	Pallars	Pallars Jussà	0.90614	42.1721	Pallars Jussà	PAR	Urgell	URG	Lleida	La Ribagorza	Urgell	Pallars Jussà	Lleida	La Ribagorza	Teruel	Teruel	Urgell	Pallars Jussà	Urgell	Pallars Jussà	included
ID230	Female	49	Tremp	Hospital Comarcal del Pallars	Pallars	Pallars Jussà	1.09432	42.1409	Pallars Jussà	PAR	Urgell	URG	Urgell	Pallars Jussà	Urgell	Pallars Jussà	Urgell	Pallars Jussà	Urgell	Pallars Jussà	Urgell	Pallars Jussà	Urgell	Pallars Jussà	included
ID231	Female	35	Tremp	Hospital Comarcal del Pallars	Pallars	Pallars Jussà	0.933339	42.1556	Pallars Jussà	PAR	Urgell	URG	Urgell	Pallars Jussà	Urgell	Pallars Jussà	Urgell	Pallars Jussà	Urgell	Pallars Jussà	Urgell	Pallars Jussà	Urgell	Pallars Jussà	included
ID232	Female	73	Tremp	Hospital Comarcal del Pallars	Pallars	Pallars Jussà	1.0052	42.3252	Pallars Sobirà	PAR	Urgell	URG	Urgell	Pallars Jussà	Urgell	Pallars Jussà	Urgell	Pallars Jussà	Lleida	Alta Ribagorça	Urgell	Pallars Jussà	Urgell	Andorra	included
ID233	Female	59	Tremp	Hospital Comarcal del Pallars	Pallars	Pallars Jussà	0.975946	42.0854	Pallars Jussà	PAR	Urgell	URG	Urgell	Pallars Jussà	Urgell	Pallars Jussà	Urgell	Pallars Jussà	Urgell	Pallars Jussà	Urgell	La Noguera	Urgell	Pallars Jussà	included
ID234	Female	87	Tremp	Hospital Comarcal del Pallars	Pallars	Pallars Jussà	1.06082	42.3312	Pallars Sobirà	PAR	Urgell	URG	Urgell	Alt Urgell	Urgell	Pallars Jussà	Urgell	Alt Urgell	Urgell	Alt Urgell	Urgell	Pallars Jussà	Lleida	Alta Ribagorça	included
ID235	Male	50	Tremp	Hospital Comarcal del Pallars	Pallars	Pallars Jussà	0.853056	42.2128	Pallars Jussà	PAR	Urgell	URG	Urgell	Pallars Jussà	Urgell	Pallars Jussà	Urgell	Pallars Jussà	Lleida	Alta Ribagorça	Lleida	Pallars Jussà	Urgell	Pallars Jussà	included
ID236	Female	56	Tremp	Hospital Comarcal del Pallars	Pallars	Pallars Jussà	1.02461	42.3577	Pallars Sobirà	PAR	Urgell	URG	Urgell	Pallars Jussà	Urgell	Pallars Sobirà	Lleida	La Ribagorza	Urgell	Pallars Jussà	Urgell	Pallars Sobirà	Urgell	Pallars Sobirà	included
ID237	Female	58	Tremp	Hospital Comarcal del Pallars	Pallars	Pallars Jussà	1.07528	42.1112	Pallars Jussà	PAR	Urgell	URG	Urgell	Pallars Jussà	Urgell	Pallars Jussà	Urgell	Pallars Jussà	Urgell	Pallars Jussà	Urgell	Pallars Jussà	Urgell	Pallars Jussà	included
ID238	Male	57	Tremp	Hospital Comarcal del Pallars	Pallars	Pallars Jussà	0.956642	42.241	Pallars Jussà	PAR	Urgell	URG	Urgell	Pallars Jussà	Urgell	Pallars Jussà	Urgell	Pallars Jussà	Urgell	Pallars Jussà	Urgell	Pallars Sobirà	Urgell	Pallars Jussà	included
ID239	Female	51	Tremp	Hospital Comarcal del Pallars	Pallars	Pallars Jussà	1.00337	42.1411	Pallars Jussà	PAR	Urgell	URG	Urgell	Pallars Jussà	Urgell	Pallars Jussà	Urgell	Pallars Jussà	Urgell	Pallars Jussà	Urgell	Pallars Jussà	Urgell	Pallars Jussà	included
ID240	Male	59	Tremp	Hospital Comarcal del Pallars	Pallars	Pallars Jussà	0.984935	42.1682	Pallars Jussà	PAR	Urgell	URG	Urgell	Pallars Jussà	Urgell	Pallars Jussà	Zaragoza	Zaragoza	Urgell	Pallars Jussà	Urgell	Pallars Jussà	Urgell	Pallars Jussà	included
ID241	Male	83	Tremp	Hospital Comarcal del Pallars	Pallars	Pallars Jussà	0.799939	42.1939	Pallars Jussà	PAR	Urgell	URG	Lleida	La Ribagorza	Urgell	Pallars Jussà	Lleida	La Ribagorza	Urgell	Pallars Jussà	Lleida	Pallars Jussà	Urgell	Pallars Jussà	excluded (kinship ≥ 0.09 )
ID242	Male	54	Tremp	Hospital Comarcal del Pallars	Pallars	Pallars Jussà	0.965583	42.3862	Pallars Jussà	PAR	Urgell	URG	Urgell	Pallars Jussà	Urgell	Pallars Jussà	Urgell	Pallars Sobirà	Urgell	Pallars Jussà	Lleida	Alta Ribagorça	Urgell	Pallars Jussà	included
ID243	Female	55	Tremp	Hospital Comarcal del Pallars	Pallars	Pallars Jussà	0.880165	42.1321	Pallars Jussà	PAR	Urgell	URG	Lleida	Pallars Jussà	Urgell	Pallars Jussà	Lleida	Pallars Jussà	Lleida	Pallars Jussà	Lleida	La Ribagorza	Solsona	Solsonès	included
ID244	Male	63	Tremp	Hospital Comarcal del Pallars	Pallars	Pallars Jussà	0.854255	42.2708	Pallars Jussà	PAR	Lleida	LLE	Urgell	Pallars Jussà	Urgell	Pallars Jussà	Urgell	Pallars Jussà	Urgell	Pallars Jussà	Lleida	Alta Ribagorça	Lleida	Pallars Jussà	included
ID245	Male	55	Tremp	Hospital Comarcal del Pallars	Pallars	Pallars Jussà	1.08577	42.4482	Pallars Sobirà	PAR	Urgell	URG	Urgell	Pallars Jussà	Urgell	Pallars Sobirà	Lleida	La Ribagorza	ND	ND	Urgell	Pallars Sobirà	Urgell	Pallars Sobirà	excluded (kinship ≥ 0.09 )
ID246	Female	48	Tremp	Hospital Comarcal del Pallars	Pallars	Pallars Jussà	1.20649	42.5638	Pallars Sobirà	PAR	Urgell	URG	Urgell	Pallars Sobirà	Urgell	Pallars Sobirà	Urgell	Pallars Sobirà	Urgell	Pallars Sobirà	Urgell	Pallars Sobirà	Urgell	Pallars Sobirà	included
ID247	Female	42	Tremp	Hospital Comarcal del Pallars	Pallars	Pallars Jussà	0.98569	42.0673	Pallars Jussà	PAR	Urgell	URG	Urgell	Pallars Jussà	Urgell	Pallars Jussà	Urgell	La Noguera	Urgell	Pallars Jussà	Urgell	Pallars Jussà	Urgell	Pallars Jussà	included
ID248	Male	46	Tremp	Hospital Comarcal del Pallars	Pallars	Pallars Jussà	0.754539	42.3441	Pallars Jussà	PAR	Lleida	LLE	Urgell	Pallars Jussà	ND	ND	Urgell	Pallars Jussà	Lleida	Pallars Jussà	Lleida	La Ribagorza	Lleida	La Ribagorza	included
ID249	Male	35	Tremp	Hospital Comarcal del Pallars	Pallars	Pallars Jussà	0.961286	42.1956	Pallars Jussà	PAR	Urgell	URG	Urgell	Pallars Jussà	Urgell	Pallars Jussà	Urgell	Pallars Jussà	Urgell	Pallars Sobirà	Urgell	Pallars Jussà	Urgell	Pallars Jussà	included
ID250	Female	63	Tremp	Hospital Comarcal del Pallars	Pallars	Pallars Jussà	0.939721	42.156	Pallars Jussà	PAR	Urgell	URG	Urgell	Pallars Jussà	Urgell	Pallars Jussà	Urgell	Pallars Jussà	Urgell	Pallars Jussà	Urgell	Pallars Jussà	Urgell	Pallars Jussà	excluded (kinship ≥ 0.09 )
ID251	Male	34	Tremp	Hospital Comarcal del Pallars	Pallars	Pallars Jussà	1.17974	42.4409	Pallars Sobirà	PAR	Urgell	URG	Urgell	Pallars Jussà	Urgell	Pallars Jussà	Urgell	Pallars Jussà	Urgell	Alt Urgell	Urgell	Pallars Sobirà	Urgell	Pallars Sobirà	included
ID252	Male	80	Tremp	Hospital Comarcal del Pallars	Pallars	Pallars Jussà	0.899169	42.4001	Pallars Jussà	PAR	Urgell	URG	Lleida	Pallars Jussà	Urgell	Pallars Jussà	Lleida	Alta Ribagorça	Lleida	Pallars Jussà	Urgell	Pallars Jussà	Urgell	Pallars Jussà	included
ID253	Male	57	Tremp	Hospital Comarcal del Pallars	Pallars	Pallars Jussà	0.901594	42.0953	Pallars Jussà	PAR	Urgell	URG	Urgell	Pallars Jussà	Urgell	Pallars Jussà	Urgell	Alt Urgell	Urgell	Pallars Jussà	Urgell	Pallars Jussà	Urgell	Pallars Jussà	included
ID254	Male	72	Tremp	Hospital Comarcal del Pallars	Pallars	Pallars Jussà	0.97132	42.2358	Pallars Jussà	PAR	Urgell	URG	Urgell	Pallars Jussà	Urgell	Pallars Jussà	Urgell	Pallars Jussà	Urgell	Pallars Jussà	Urgell	Pallars Jussà	Urgell	Pallars Sobirà	included
ID255	Female	67	Tremp	Hospital Comarcal del Pallars	Pallars	Pallars Sobirà	1.31196	42.4194	Alt Urgell	AUC	Urgell	URG	Urgell	Alt Urgell	ND	ND	Urgell	Pallars Sobirà	Urgell	Alt Urgell	Urgell	Alt Urgell	Urgell	Pallars Sobirà	included
ID256	Female	48	Tremp	Hospital Comarcal del Pallars	Pallars	Pallars Jussà	0.96705	42.4304	Pallars Jussà	PAR	Urgell	URG	Urgell	Pallars Jussà	Urgell	Pallars Jussà	Urgell	Pallars Jussà	Urgell	Pallars Jussà	Urgell	Pallars Jussà	Urgell	Pallars Jussà	included
ID257	Female	61	Tremp	Hospital Comarcal del Pallars	Pallars	Pallars Jussà	1.06543	42.194	Pallars Jussà	PAR	Urgell	URG	Urgell	Pallars Jussà	Urgell	Pallars Jussà	Urgell	Pallars Jussà	Urgell	Pallars Jussà	Urgell	Pallars Jussà	Urgell	Alt Urgell	included
ID258	Male	83	Tremp	Hospital Comarcal del Pallars	Pallars	Pallars Jussà	0.945521	42.3452	Pallars Jussà	PAR	Urgell	URG	Urgell	Pallars Jussà	Urgell	Pallars Jussà	Urgell	Pallars Jussà	Urgell	Pallars Jussà	Urgell	Pallars Jussà	Urgell	Pallars Jussà	excluded (kinship ≥ 0.09 )
ID259	Male	37	Tremp	Hospital Comarcal del Pallars	Pallars	Alt Urgell	1.19358	42.4296	Pallars Sobirà	PAR	Urgell	URG	Urgell	Pallars Sobirà	Urgell	Pallars Sobirà	Urgell	Pallars Sobirà	Urgell	Pallars Sobirà	Urgell	Pallars Sobirà	Urgell	Pallars Sobirà	included
ID260	Male	65	Tremp	Hospital Comarcal del Pallars	Pallars	Pallars Jussà	0.87839	42.1329	Pallars Jussà	PAR	Urgell	URG	Urgell	Pallars Jussà	Urgell	La Noguera	Urgell	Pallars Jussà	Urgell	Pallars Jussà	Urgell	Pallars Jussà	Urgell	Pallars Jussà	excluded (kinship ≥ 0.09 )
ID261	Female	54	Tremp	Hospital Comarcal del Pallars	Pallars	Pallars Jussà	1.09755	42.0795	Pallars Jussà	PAR	Urgell	URG	Urgell	Pallars Jussà	Urgell	Pallars Jussà	Solsona	Bages	Urgell	Pallars Jussà	Urgell	Pallars Jussà	Urgell	Pallars Jussà	included
ID262	Female	83	Tremp	Hospital Comarcal del Pallars	Pallars	Pallars Jussà	1.06666	42.1167	Pallars Jussà	PAR	Urgell	URG	Urgell	Pallars Jussà	Urgell	Pallars Jussà	Urgell	Pallars Jussà	Urgell	Pallars Jussà	Urgell	Alt Urgell	Urgell	Pallars Jussà	included
ID263	Female	80	Tremp	Hospital Comarcal del Pallars	Pallars	Pallars Jussà	0.872197	42.2056	Pallars Jussà	PAR	Urgell	URG	Urgell	Pallars Jussà	Urgell	Pallars Jussà	Urgell	Pallars Jussà	Urgell	Pallars Jussà	Urgell	Pallars Jussà	Urgell	Pallars Jussà	included
ID264	Female	66	Tremp	Hospital Comarcal del Pallars	Pallars	Pallars Jussà	0.738674	42.3865	La Ribagorza	PAR	Lleida	LLE	Lleida	La Ribagorza	ND	ND	Lleida	Alta Ribagorça	Lleida	Alta Ribagorça	Lleida	Alta Ribagorça	Lleida	La Ribagorza	included
ID265	Male	70	Tremp	Hospital Comarcal del Pallars	Pallars	Pallars Jussà	0.958131	42.0399	Pallars Jussà	PAR	Urgell	URG	Urgell	Pallars Jussà	Urgell	Pallars Jussà	Urgell	Pallars Jussà	Urgell	Pallars Jussà	Urgell	La Noguera	Urgell	Pallars Jussà	included
ID266	Female	61	Tremp	Hospital Comarcal del Pallars	Pallars	Pallars Jussà	0.861865	42.1572	Pallars Jussà	PAR	Urgell	URG	Urgell	Pallars Jussà	Urgell	Pallars Jussà	Urgell	Pallars Jussà	Urgell	Pallars Jussà	Urgell	Pallars Jussà	Urgell	Pallars Jussà	included
ID267	Female	29	Tremp	Hospital Comarcal del Pallars	Pallars	Pallars Jussà	0.91037	42.3802	Pallars Jussà	PAR	Urgell	URG	Urgell	Pallars Jussà	Urgell	Pallars Sobirà	Urgell	Pallars Jussà	Urgell	Pallars Jussà	Galicia	Galicia	Urgell	Pallars Sobirà	included
ID268	Female	66	Tremp	Hospital Comarcal del Pallars	Pallars	Pallars Jussà	0.86679	42.1098	Pallars Jussà	PAR	Urgell	URG	Urgell	Pallars Jussà	Urgell	Pallars Jussà	Urgell	Alt Urgell	Urgell	Pallars Jussà	Urgell	Pallars Jussà	Urgell	Pallars Jussà	included
ID269	Female	66	Tremp	Hospital Comarcal del Pallars	Pallars	Pallars Jussà	0.842029	42.0877	Pallars Jussà	PAR	Urgell	URG	Urgell	Pallars Jussà	Urgell	Pallars Jussà	Urgell	Pallars Jussà	Urgell	Pallars Jussà	Urgell	Alt Urgell	Urgell	Alt Urgell	included
ID270	Female	48	Tremp	Hospital Comarcal del Pallars	Pallars	Pallars Jussà	1.02525	42.1645	Pallars Jussà	PAR	Urgell	URG	Urgell	Pallars Jussà	Urgell	Pallars Jussà	Urgell	Pallars Jussà	Urgell	Pallars Jussà	Urgell	Pallars Jussà	Barcelona	Barcelonès	included
ID271	Female	55	Tremp	Hospital Comarcal del Pallars	Pallars	Pallars Jussà	0.924222	42.1211	Pallars Jussà	PAR	Urgell	URG	Urgell	Pallars Jussà	Urgell	Pallars Jussà	Urgell	Pallars Jussà	Urgell	Pallars Jussà	Urgell	Pallars Jussà	Urgell	Pallars Jussà	included
ID272	Female	63	Tremp	Hospital Comarcal del Pallars	Pallars	Pallars Jussà	0.768884	42.3129	Pallars Jussà	PAR	Lleida	LLE	Lleida	La Ribagorza	Lleida	Alta Ribagorça	Lleida	La Ribagorza	Lleida	La Ribagorza	Lleida	Alta Ribagorça	Lleida	Alta Ribagorça	excluded (kinship ≥ 0.09 )
ID273	Male	83	Tremp	Hospital Comarcal del Pallars	Pallars	Pallars Jussà	0.729269	42.1649	Pallars Jussà	PAR	Lleida	LLE	Lleida	La Ribagorza	Urgell	Pallars Jussà	Lleida	Pallars Jussà	Urgell	Pallars Jussà	Lleida	La Ribagorza	Lleida	La Ribagorza	excluded (kinship ≥ 0.09 )
ID274	Female	55	Tremp	Hospital Comarcal del Pallars	Pallars	Pallars Jussà	0.911875	42.1778	Pallars Jussà	PAR	Urgell	URG	Urgell	Pallars Jussà	Urgell	Pallars Jussà	Urgell	Pallars Jussà	Urgell	Pallars Jussà	Urgell	Pallars Jussà	Urgell	Pallars Jussà	included
ID275	Male	50	Tremp	Hospital Comarcal del Pallars	Pallars	Pallars Jussà	1.01893	42.1378	Pallars Jussà	PAR	Urgell	URG	Urgell	Pallars Jussà	Urgell	Pallars Jussà	Urgell	Pallars Jussà	Urgell	Pallars Jussà	Urgell	Pallars Jussà	Urgell	Pallars Jussà	included
ID276	Female	46	Tremp	Hospital Comarcal del Pallars	Pallars	Pallars Jussà	0.846594	42.2307	Pallars Jussà	PAR	Urgell	URG	Urgell	Pallars Jussà	Urgell	Pallars Jussà	Lleida	Pallars Jussà	Lleida	Pallars Jussà	Urgell	Pallars Jussà	Urgell	Pallars Jussà	included
ID277	Male	51	Tremp	Hospital Comarcal del Pallars	Pallars	Pallars Jussà	0.985377	42.0924	Pallars Jussà	PAR	Urgell	URG	Urgell	Pallars Jussà	Urgell	Pallars Jussà	Urgell	Pallars Jussà	Urgell	Pallars Jussà	Urgell	Pallars Jussà	Urgell	Pallars Jussà	excluded (kinship ≥ 0.09 )
ID278	Female	54	Tremp	Hospital Comarcal del Pallars	Pallars	Pallars Jussà	0.920808	42.1423	Pallars Jussà	PAR	Urgell	URG	Urgell	Pallars Jussà	Urgell	Pallars Jussà	Urgell	Pallars Jussà	Urgell	Pallars Jussà	Urgell	Pallars Jussà	Urgell	Pallars Jussà	included
ID279	Male	61	Campdevànol	Hospital Sant Bernabé	Ripollès	Ripollès	2.19504	42.2018	Ripollès	RIP	Vic	VIC	Vic	Ripollès	Vic	Ripollès	Vic	Ripollès	Vic	Ripollès	Vic	Ripollès	Vic	Ripollès	included
ID280	Male	71	Campdevànol	Hospital Sant Bernabé	Ripollès	Ripollès	2.19504	42.2018	Ripollès	RIP	Vic	VIC	Vic	Ripollès	Vic	Ripollès	Vic	Ripollès	Vic	Ripollès	Vic	Ripollès	Vic	Ripollès	included
ID281	Male	80	Campdevànol	Hospital Sant Bernabé	Ripollès	Ripollès	2.01036	42.1538	Ripollès	RIP	Solsona	SOL	Vic	Ripollès	Vic	Ripollès	Solsona	Berguedà	Solsona	Berguedà	Vic	Ripollès	Vic	Ripollès	included
ID282	Female	58	Campdevànol	Hospital Sant Bernabé	Ripollès	Ripollès	2.19504	42.2018	Ripollès	RIP	Vic	VIC	Vic	Ripollès	Vic	Ripollès	Vic	Ripollès	Vic	Ripollès	Vic	Ripollès	Vic	Ripollès	included
ID283	Male	66	Campdevànol	Hospital Sant Bernabé	Ripollès	Ripollès	2.19504	42.2018	Ripollès	RIP	Vic	VIC	Vic	Ripollès	Vic	Ripollès	Vic	Ripollès	Vic	Ripollès	Vic	Ripollès	Vic	Ripollès	included
ID284	Male	77	Campdevànol	Hospital Sant Bernabé	Ripollès	Ripollès	2.57531	42.2223	Garrotxa	GAR	Girona	GIR	Girona	Garrotxa	Girona	Garrotxa	Girona	Garrotxa	Girona	Garrotxa	Girona	Garrotxa	Girona	Garrotxa	included
ID285	Female	50	Campdevànol	Hospital Sant Bernabé	Ripollès	Ripollès	2.19504	42.2018	Ripollès	RIP	Vic	VIC	Vic	Ripollès	Vic	Ripollès	Vic	Ripollès	Vic	Ripollès	Vic	Ripollès	Vic	Ripollès	included
ID286	Male	22	Campdevànol	Hospital Sant Bernabé	Ripollès	Ripollès	2.44855	42.2154	Garrotxa	GAR	Girona	GIR	Vic	Ripollès	Girona	Garrotxa	Vic	Ripollès	Andalucía	Andalucía	Girona	Garrotxa	Girona	Garrotxa	included
ID287	Male	48	Campdevànol	Hospital Sant Bernabé	Ripollès	Ripollès	2.19504	42.2018	Ripollès	RIP	Vic	VIC	Vic	Ripollès	Vic	Ripollès	Vic	Ripollès	Vic	Ripollès	Vic	Ripollès	Vic	Ripollès	included
ID288	Female	59	Campdevànol	Hospital Sant Bernabé	Ripollès	Ripollès	2.01036	42.1538	Ripollès	RIP	Solsona	SOL	Vic	Ripollès	Solsona	Berguedà	Vic	Ripollès	Vic	Ripollès	Solsona	Berguedà	Solsona	Berguedà	included
ID289	Female	57	Campdevànol	Hospital Sant Bernabé	Ripollès	Ripollès	2.19504	42.2018	Ripollès	RIP	Vic	VIC	Vic	Ripollès	Vic	Ripollès	Vic	Ripollès	Vic	Ripollès	Vic	Ripollès	Vic	Ripollès	included
ID290	Male	59	Campdevànol	Hospital Sant Bernabé	Ripollès	Ripollès	2.19504	42.2018	Ripollès	RIP	Vic	VIC	Vic	Ripollès	Vic	Ripollès	Vic	Ripollès	Vic	Ripollès	Vic	Ripollès	Vic	Ripollès	included
ID291	Male	64	Campdevànol	Hospital Sant Bernabé	Ripollès	Ripollès	2.01036	42.1538	Ripollès	RIP	Solsona	SOL	Vic	Ripollès	Solsona	Berguedà	Vic	Ripollès	Vic	Ripollès	Solsona	Berguedà	Solsona	Berguedà	included
ID292	Female	46	Campdevànol	Hospital Sant Bernabé	Ripollès	Ripollès	2.57531	42.2223	Garrotxa	GAR	Girona	GIR	Vic	Ripollès	Vic	Ripollès	Girona	Garrotxa	Girona	Garrotxa	Girona	Garrotxa	Girona	Garrotxa	included
ID293	Male	58	Campdevànol	Hospital Sant Bernabé	Ripollès	Ripollès	2.19504	42.2018	Ripollès	RIP	Vic	VIC	Vic	Ripollès	Vic	Ripollès	Vic	Ripollès	Vic	Ripollès	Vic	Ripollès	Vic	Ripollès	included
ID294	Female	53	Campdevànol	Hospital Sant Bernabé	Ripollès	Ripollès	2.38518	42.212	Garrotxa	GAR	Girona	GIR	Vic	Ripollès	Vic	Ripollès	Vic	Ripollès	Vic	Ripollès	Girona	Garrotxa	Girona	Garrotxa	included
ID295	Female	68	Campdevànol	Hospital Sant Bernabé	Ripollès	Ripollès	2.57531	42.2223	Garrotxa	GAR	Girona	GIR	Girona	Garrotxa	Girona	Garrotxa	Girona	Garrotxa	Girona	Garrotxa	Girona	Garrotxa	Girona	Garrotxa	included
ID296	Male	55	Campdevànol	Hospital Sant Bernabé	Ripollès	Ripollès	2.38518	42.212	Garrotxa	GAR	Girona	GIR	Vic	Ripollès	Vic	Ripollès	Vic	Ripollès	Vic	Ripollès	Girona	Garrotxa	Girona	Garrotxa	included
ID297	Male	54	Campdevànol	Hospital Sant Bernabé	Ripollès	Ripollès	2.19504	42.2018	Ripollès	RIP	Vic	VIC	Vic	Ripollès	Vic	Ripollès	Vic	Ripollès	Vic	Ripollès	Vic	Ripollès	Vic	Ripollès	included
ID298	Male	51	Campdevànol	Hospital Sant Bernabé	Ripollès	Ripollès	2.19504	42.2018	Ripollès	RIP	Vic	VIC	Vic	Ripollès	Vic	Ripollès	Vic	Ripollès	Vic	Ripollès	Vic	Ripollès	Vic	Ripollès	included
ID299	Male	56	Campdevànol	Hospital Sant Bernabé	Ripollès	Ripollès	2.21268	42.1359	Osona	RIP	Vic	VIC	Vic	Ripollès	Vic	Ripollès	Urgell	Pallars Jussà	Vic	Ripollès	Vic	Ripollès	Vic	Ripollès	included
ID300	Male	67	Campdevànol	Hospital Sant Bernabé	Ripollès	Ripollès	2.29011	42.2069	Ripollès	RIP	Vic	VIC	Vic	Ripollès	Vic	Ripollès	Vic	Ripollès	Girona	Garrotxa	Vic	Ripollès	Vic	Ripollès	included
ID301	Male	58	Campdevànol	Hospital Sant Bernabé	Ripollès	Ripollès	2.48024	42.2172	Garrotxa	GAR	Girona	GIR	Vic	Ripollès	Vic	Ripollès	Vic	Ripollès	Girona	Garrotxa	Girona	Garrotxa	Girona	Garrotxa	included
ID302	Male	70	Campdevànol	Hospital Sant Bernabé	Ripollès	Ripollès	2.19504	42.2018	Ripollès	RIP	Vic	VIC	Vic	Ripollès	Vic	Ripollès	Vic	Ripollès	Vic	Ripollès	Vic	Ripollès	Vic	Ripollès	included
ID303	Male	38	Campdevànol	Hospital Sant Bernabé	Ripollès	Ripollès	2.38518	42.212	Garrotxa	GAR	Girona	GIR	Girona	Garrotxa	Vic	Ripollès	Girona	Garrotxa	Girona	Garrotxa	Vic	Ripollès	Vic	Ripollès	included
ID304	Male	40	Campdevànol	Hospital Sant Bernabé	Ripollès	Ripollès	2.19504	42.2018	Ripollès	RIP	Vic	VIC	Vic	Ripollès	Vic	Ripollès	Vic	Ripollès	Vic	Ripollès	Vic	Ripollès	Vic	Ripollès	included
ID305	Female	48	Campdevànol	Hospital Sant Bernabé	Ripollès	Ripollès	2.19504	42.2018	Ripollès	RIP	Vic	VIC	Vic	Ripollès	Vic	Ripollès	Vic	Ripollès	Vic	Ripollès	Vic	Ripollès	Vic	Ripollès	included
ID306	Female	39	St. Joan Abadesses	Hospital Sant Bernabé	Ripollès	Ripollès	2.31289	42.2458	Ripollès	RIP	Vic	VIC	Vic	Ripollès	Vic	Ripollès	Vic	Ripollès	Vic	Ripollès	Vic	Ripollès	Girona	Garrotxa	included
ID307	Female	23	Molló	Hospital Sant Bernabé	Ripollès	Ripollès	2.38945	42.3399	Ripollès	RIP	Girona	GIR	Girona	Ripollès	Girona	Ripollès	Girona	Ripollès	Girona	Ripollès	Girona	Ripollès	Girona	Ripollès	included
ID308	Female	71	Campdevànol	Hospital Sant Bernabé	Ripollès	Ripollès	1.85808	42.389	Cerdanya	AUC	Urgell	URG	Urgell	Cerdanya	Urgell	Cerdanya	Urgell	Cerdanya	Urgell	Cerdanya	Urgell	Cerdanya	Urgell	Cerdanya	included
ID309	Female	73	Campdevànol	Hospital Sant Bernabé	Ripollès	Ripollès	2.38518	42.212	Garrotxa	GAR	Girona	GIR	Vic	Ripollès	Vic	Ripollès	Girona	Garrotxa	Vic	Ripollès	Vic	Ripollès	Girona	Garrotxa	included
ID310	Female	60	Rocabruna	Hospital Sant Bernabé	Ripollès	Ripollès	2.19504	42.2018	Ripollès	RIP	Vic	VIC	Vic	Ripollès	Girona	Ripollès	Vic	Ripollès	Vic	Ripollès	Vic	Ripollès	Vic	Ripollès	included
ID311	Male	67	Campdevànol	Hospital Sant Bernabé	Ripollès	Ripollès	2.19504	42.2018	Ripollès	RIP	Vic	VIC	Vic	Ripollès	Vic	Ripollès	Vic	Ripollès	Vic	Ripollès	Vic	Ripollès	Vic	Ripollès	included
ID312	Male	71	Campdevànol	Hospital Sant Bernabé	Ripollès	Ripollès	2.01036	42.1538	Ripollès	RIP	Solsona	SOL	Solsona	Berguedà	Vic	Ripollès	Solsona	Berguedà	Solsona	Berguedà	Vic	Ripollès	Vic	Ripollès	included
ID313	Male	53	Sant Joan	Hospital Sant Bernabé	Ripollès	Ripollès	2.38518	42.212	Garrotxa	GAR	Girona	GIR	Girona	Garrotxa	Vic	Ripollès	Girona	Garrotxa	Girona	Garrotxa	Vic	Ripollès	Vic	Ripollès	included
ID314	Male	62	Campdevànol	Hospital Sant Bernabé	Ripollès	Ripollès	2.01036	42.1538	Ripollès	RIP	Solsona	SOL	Solsona	Berguedà	Vic	Ripollès	Solsona	Berguedà	Solsona	Berguedà	Vic	Ripollès	Vic	Ripollès	included
ID315	Female	79	Campdevànol	Hospital Sant Bernabé	Ripollès	Ripollès	2.1027	42.1778	Ripollès	RIP	Vic	VIC	Solsona	Berguedà	Vic	Ripollès	Solsona	Berguedà	Vic	Ripollès	Vic	Ripollès	Vic	Ripollès	included
ID316	Male	80	Campdevànol	Hospital Sant Bernabé	Ripollès	Ripollès	2.29011	42.2069	Ripollès	RIP	Vic	VIC	Girona	Garrotxa	Vic	Ripollès	Girona	Garrotxa	Vic	Ripollès	Vic	Ripollès	Vic	Ripollès	included
ID317	Female	58	Campdevànol	Hospital Sant Bernabé	Ripollès	Ripollès	2.21268	42.1359	Osona	RIP	Vic	VIC	Vic	Ripollès	Vic	Ripollès	Vic	Osona	Vic	Ripollès	Vic	Ripollès	Vic	Ripollès	included
ID318	Male	66	Campdevànol	Hospital Sant Bernabé	Ripollès	Ripollès	2.19504	42.2018	Ripollès	RIP	Vic	VIC	Vic	Ripollès	Vic	Ripollès	Vic	Ripollès	Vic	Ripollès	Vic	Ripollès	Vic	Ripollès	included
ID319	Female	69	Campdevànol	Hospital Sant Bernabé	Ripollès	Ripollès	2.48024	42.2172	Garrotxa	GAR	Girona	GIR	Vic	Ripollès	Girona	Garrotxa	Vic	Ripollès	Girona	Garrotxa	Girona	Garrotxa	Girona	Garrotxa	included
ID320	Female	NA	Ripoll	Hospital Sant Bernabé	Ripollès	Ripollès	2.19504	42.2018	Ripollès	RIP	Vic	VIC	Vic	Ripollès	Vic	Ripollès	Vic	Ripollès	Vic	Ripollès	Vic	Ripollès	Vic	Ripollès	included
ID321	Male	59	Campdevànol	Hospital Sant Bernabé	Ripollès	Ripollès	2.19504	42.2018	Ripollès	RIP	Vic	VIC	Vic	Ripollès	Vic	Ripollès	Vic	Ripollès	Vic	Ripollès	Vic	Ripollès	Vic	Ripollès	included
ID322	Male	51	Campdevànol	Hospital Sant Bernabé	Ripollès	Ripollès	2.02656	42.2954	Berguedà	BBG	Solsona	SOL	Urgell	Cerdanya	Vic	Ripollès	Urgell	Cerdanya	Urgell	Cerdanya	Vic	Ripollès	Vic	Ripollès	included
ID323	Male	86	Campdevànol	Hospital Sant Bernabé	Ripollès	Ripollès	2.38518	42.212	Garrotxa	GAR	Girona	GIR	Vic	Ripollès	Girona	Garrotxa	Vic	Ripollès	Vic	Ripollès	Girona	Garrotxa	Girona	Garrotxa	included
ID324	Female	47	La Seu d'Urgell	Fundació Sant Hospital La Seu d’Urgell	Alt Urgell	Cerdanya	2.30311	42.1956	Ripollès	RIP	Vic	VIC	Vic	Ripollès	Vic	Ripollès	Vic	Ripollès	Vic	Ripollès	Vic	Ripollès	Vic	Ripollès	included
ID325	Female	55	La Seu d'Urgell	Fundació Sant Hospital La Seu d’Urgell	Alt Urgell	Alt Urgell	1.43234	42.3562	Alt Urgell	AUC	Urgell	URG	Urgell	Alt Urgell	Urgell	Alt Urgell	Urgell	Alt Urgell	Urgell	Alt Urgell	Urgell	Alt Urgell	Urgell	Alt Urgell	included
ID326	Female	49	La Seu d'Urgell	Fundació Sant Hospital La Seu d’Urgell	Alt Urgell	Cerdanya	1.87578	42.3984	Cerdanya	AUC	Urgell	URG	Urgell	Cerdanya	Urgell	Cerdanya	Urgell	Cerdanya	Urgell	Cerdanya	Urgell	Cerdanya	Urgell	Cerdanya	included
ID327	Female	15	La Seu d'Urgell	Fundació Sant Hospital La Seu d’Urgell	Alt Urgell	Alt Urgell	1.41927	42.3134	Alt Urgell	AUC	Urgell	URG	Urgell	Alt Urgell	Urgell	Alt Urgell	Urgell	Alt Urgell	Urgell	Alt Urgell	Urgell	Alt Urgell	Urgell	Alt Urgell	excluded (kinship ≥ 0.09 )
ID328	Male	76	La Seu d'Urgell	Fundació Sant Hospital La Seu d’Urgell	Alt Urgell	Alt Urgell	1.43578	42.0333	Solsonès	BBG	Solsona	SOL	Vic	Bages	Vic	Bages	Vic	Bages	Vic	Bages	Urgell	Pallars Jussà	Urgell	Pallars Jussà	included
ID329	Female	41	La Seu d'Urgell	Fundació Sant Hospital La Seu d’Urgell	Alt Urgell	Alt Urgell	1.43421	42.2542	Alt Urgell	AUC	Urgell	URG	Urgell	Alt Urgell	Urgell	Alt Urgell	Urgell	Alt Urgell	Urgell	Alt Urgell	Urgell	Alt Urgell	Urgell	Alt Urgell	included
ID330	Female	40	La Seu d'Urgell	Fundació Sant Hospital La Seu d’Urgell	Alt Urgell	Alt Urgell	1.34282	42.2923	Alt Urgell	AUC	Urgell	URG	Urgell	Alt Urgell	Urgell	Alt Urgell	Urgell	Alt Urgell	Urgell	Alt Urgell	Urgell	Alt Urgell	Urgell	Alt Urgell	included
ID331	Male	67	La Seu d'Urgell	Fundació Sant Hospital La Seu d’Urgell	Alt Urgell	Alt Urgell	1.72623	42.4065	Cerdanya	AUC	Urgell	URG	Urgell	Cerdanya	Urgell	Cerdanya	Urgell	Cerdanya	Urgell	Cerdanya	Urgell	Cerdanya	Urgell	Cerdanya	included
ID332	Female	45	La Seu d'Urgell	Fundació Sant Hospital La Seu d’Urgell	Alt Urgell	Alt Urgell	1.52696	42.3509	Alt Urgell	AUC	Urgell	URG	Urgell	Alt Urgell	Urgell	Alt Urgell	Urgell	Alt Urgell	Urgell	Alt Urgell	Urgell	Alt Urgell	Urgell	Alt Urgell	included
ID333	Female	34	La Seu d'Urgell	Fundació Sant Hospital La Seu d’Urgell	Alt Urgell	Pallars Jussà	0.971562	42.2499	Pallars Jussà	PAR	Urgell	URG	Urgell	Pallars Jussà	Urgell	Pallars Jussà	Urgell	Pallars Jussà	Urgell	Pallars Jussà	Urgell	Pallars Jussà	Urgell	Pallars Jussà	included
ID334	Female	53	La Seu d'Urgell	Fundació Sant Hospital La Seu d’Urgell	Alt Urgell	Alt Urgell	1.43234	42.3562	Alt Urgell	AUC	Urgell	URG	Urgell	Alt Urgell	Urgell	Alt Urgell	Urgell	Alt Urgell	Urgell	Alt Urgell	Urgell	Alt Urgell	Urgell	Alt Urgell	excluded (kinship ≥ 0.09 )
ID335	Female	25	La Seu d'Urgell	Fundació Sant Hospital La Seu d’Urgell	Alt Urgell	Alt Urgell	1.42896	42.341	Alt Urgell	AUC	Urgell	URG	Urgell	Alt Urgell	Urgell	Alt Urgell	Urgell	Alt Urgell	Barcelona	Vallés Occidental	Urgell	Alt Urgell	Urgell	Alt Urgell	excluded (kinship ≥ 0.09 )
ID336	Male	57	La Seu d'Urgell	Fundació Sant Hospital La Seu d’Urgell	Alt Urgell	Alt Urgell	1.32311	42.2813	Alt Urgell	AUC	Urgell	URG	Urgell	Alt Urgell	Urgell	Pallars Sobirà	Urgell	Alt Urgell	Urgell	Alt Urgell	Urgell	Alt Urgell	Urgell	Alt Urgell	included
ID337	Female	62	La Seu d'Urgell	Fundació Sant Hospital La Seu d’Urgell	Alt Urgell	Alt Urgell	1.44405	42.2192	Alt Urgell	AUC	Urgell	URG	Urgell	Alt Urgell	Urgell	Alt Urgell	Urgell	Alt Urgell	Urgell	Alt Urgell	Urgell	Alt Urgell	Urgell	Alt Urgell	included
ID338	Male	71	La Seu d'Urgell	Fundació Sant Hospital La Seu d’Urgell	Alt Urgell	Barcelonès	1.64605	42.3307	Alt Urgell	AUC	Urgell	URG	Urgell	Alt Urgell	Urgell	Alt Urgell	Urgell	Cerdanya	Urgell	Alt Urgell	Urgell	Cerdanya	Urgell	Alt Urgell	included
ID339	Female	65	La Seu d'Urgell	Fundació Sant Hospital La Seu d’Urgell	Alt Urgell	Alt Urgell	1.38855	42.3052	Alt Urgell	AUC	Urgell	URG	Urgell	Alt Urgell	Urgell	Alt Urgell	Urgell	Alt Urgell	Urgell	Alt Urgell	Urgell	Alt Urgell	Urgell	Alt Urgell	included
ID340	Male	70	La Seu d'Urgell	Fundació Sant Hospital La Seu d’Urgell	Alt Urgell	Alt Urgell	1.64086	42.3807	Alt Urgell	AUC	Urgell	URG	Urgell	Alt Urgell	Urgell	Alt Urgell	Urgell	Alt Urgell	Urgell	Alt Urgell	Urgell	Cerdanya	Urgell	Cerdanya	included
ID341	Female	56	La Seu d'Urgell	Fundació Sant Hospital La Seu d’Urgell	Alt Urgell	Alt Urgell	1.36082	42.3607	Alt Urgell	AUC	Urgell	URG	Urgell	Alt Urgell	Urgell	Alt Urgell	Urgell	Alt Urgell	Urgell	Alt Urgell	Urgell	Alt Urgell	Urgell	Alt Urgell	included
ID342	Female	55	La Seu d'Urgell	Fundació Sant Hospital La Seu d’Urgell	Alt Urgell	Alt Urgell	1.73126	42.1619	Solsonès	BBG	Solsona	SOL	Urgell	Alt Urgell	Urgell	Alt Urgell	Vic	Ripollès	Urgell	Ripollès	Urgell	Alt Urgell	Urgell	Alt Urgell	included
ID343	Male	69	La Seu d'Urgell	Fundació Sant Hospital La Seu d’Urgell	Alt Urgell	Pallars Sobirà	1.10959	42.2443	Pallars Jussà	PAR	Urgell	URG	Urgell	Pallars Jussà	Urgell	Alt Urgell	Urgell	Pallars Jussà	Urgell	Pallars Jussà	Urgell	Alt Urgell	Urgell	Alt Urgell	included
ID344	Female	60	La Seu d'Urgell	Fundació Sant Hospital La Seu d’Urgell	Alt Urgell	Alt Urgell	1.50829	42.3511	Alt Urgell	AUC	Urgell	URG	Urgell	Alt Urgell	Urgell	Alt Urgell	Urgell	Alt Urgell	Urgell	Alt Urgell	Urgell	Alt Urgell	Urgell	Alt Urgell	included
ID345	Female	50	La Seu d'Urgell	Fundació Sant Hospital La Seu d’Urgell	Alt Urgell	Alt Urgell	1.43657	42.318	Alt Urgell	AUC	Urgell	URG	Urgell	Alt Urgell	Urgell	Alt Urgell	Urgell	Alt Urgell	Urgell	Alt Urgell	Urgell	Alt Urgell	Urgell	Alt Urgell	included
ID346	Male	55	La Seu d'Urgell	Fundació Sant Hospital La Seu d’Urgell	Alt Urgell	Alt Urgell	1.26762	42.0572	Alt Urgell	AUC	Urgell	URG	Urgell	Alt Urgell	Urgell	Alt Urgell	Urgell	Alt Urgell	Urgell	Alt Urgell	Urgell	Alt Urgell	Urgell	Alt Urgell	included
ID347	Female	38	La Seu d'Urgell	Fundació Sant Hospital La Seu d’Urgell	Alt Urgell	Alt Urgell	1.39404	42.3202	Alt Urgell	AUC	Urgell	URG	Urgell	Alt Urgell	Urgell	Alt Urgell	Urgell	Alt Urgell	Urgell	Alt Urgell	Urgell	Alt Urgell	Urgell	Alt Urgell	included
ID348	Female	34	La Seu d'Urgell	Fundació Sant Hospital La Seu d’Urgell	Alt Urgell	Alt Urgell	1.50377	42.4612	Andorrra	AUC	Urgell	URG	Urgell	Alt Urgell	Urgell	Cerdanya	Urgell	Pallars Sobirà	Urgell	Alt Urgell	Urgell	Cerdanya	Urgell	Cerdanya	included
ID349	Male	58	La Seu d'Urgell	Fundació Sant Hospital La Seu d’Urgell	Alt Urgell	Alt Urgell	1.4559	42.3599	Alt Urgell	AUC	Urgell	URG	Urgell	Alt Urgell	Urgell	Alt Urgell	Urgell	Alt Urgell	Urgell	Alt Urgell	Urgell	Alt Urgell	Urgell	Alt Urgell	included
ID350	Female	35	La Seu d'Urgell	Fundació Sant Hospital La Seu d’Urgell	Alt Urgell	Alt Urgell	1.8741	42.3388	Cerdanya	AUC	Urgell	URG	Urgell	Alt Urgell	Urgell	Ripollès	Urgell	Alt Urgell	Urgell	Alt Urgell	Urgell	Ripollès	Urgell	Ripollès	excluded (kinship ≥ 0.09 )
ID351	Female	39	La Seu d'Urgell	Fundació Sant Hospital La Seu d’Urgell	Alt Urgell	Alt Urgell	1.54555	42.2942	Alt Urgell	AUC	Urgell	URG	Urgell	Cerdanya	Urgell	Alt Urgell	Urgell	Cerdanya	Urgell	Cerdanya	Urgell	Alt Urgell	Urgell	Alt Urgell	included
ID352	Male	51	La Seu d'Urgell	Fundació Sant Hospital La Seu d’Urgell	Alt Urgell	Alt Urgell	1.5642	42.3837	Alt Urgell	AUC	Urgell	URG	Urgell	Alt Urgell	Urgell	Cerdanya	Urgell	Alt Urgell	Urgell	Alt Urgell	Urgell	Cerdanya	Urgell	Cerdanya	included
ID353	Female	50	La Seu d'Urgell	Fundació Sant Hospital La Seu d’Urgell	Alt Urgell	Alt Urgell	1.39893	42.3814	Alt Urgell	AUC	Urgell	URG	Urgell	Alt Urgell	Urgell	Alt Urgell	Urgell	Alt Urgell	Urgell	Pallars Sobirà	Urgell	Alt Urgell	Urgell	Alt Urgell	included
ID354	Male	65	La Seu d'Urgell	Fundació Sant Hospital La Seu d’Urgell	Alt Urgell	Alt Urgell	1.62597	42.3261	Alt Urgell	AUC	Urgell	URG	Urgell	Alt Urgell	Urgell	Alt Urgell	Urgell	Alt Urgell	Urgell	Berguedà	Urgell	Alt Urgell	Urgell	Alt Urgell	included
ID355	Male	64	La Seu d'Urgell	Fundació Sant Hospital La Seu d’Urgell	Alt Urgell	Pallars Sobirà	1.08673	42.6083	Pallars Sobirà	PAR	Urgell	URG	Urgell	Pallars Sobirà	Urgell	Pallars Sobirà	Urgell	Pallars Sobirà	Urgell	Pallars Sobirà	Urgell	Pallars Sobirà	Urgell	Pallars Sobirà	included
ID356	Male	41	La Seu d'Urgell	Fundació Sant Hospital La Seu d’Urgell	Alt Urgell	Alt Urgell	1.37237	42.3478	Alt Urgell	AUC	Urgell	URG	Urgell	Alt Urgell	Urgell	Alt Urgell	Urgell	Alt Urgell	Urgell	Alt Urgell	Urgell	Alt Urgell	Urgell	Alt Urgell	included
ID357	Female	49	La Seu d'Urgell	Fundació Sant Hospital La Seu d’Urgell	Alt Urgell	Alt Urgell	1.4559	42.3599	Alt Urgell	AUC	Urgell	URG	Urgell	Alt Urgell	Urgell	Alt Urgell	Urgell	Alt Urgell	Urgell	Alt Urgell	Urgell	Alt Urgell	Urgell	Alt Urgell	included
ID358	Female	26	La Seu d'Urgell	Fundació Sant Hospital La Seu d’Urgell	Alt Urgell	Alt Urgell	1.25986	42.3198	Alt Urgell	AUC	Urgell	URG	Urgell	Alt Urgell	Urgell	Pallars Sobirà	Urgell	Alt Urgell	Urgell	Alt Urgell	Urgell	Pallars Sobirà	Urgell	Pallars Sobirà	included
ID359	Female	40	La Seu d'Urgell	Fundació Sant Hospital La Seu d’Urgell	Alt Urgell	ND	1.39724	42.3494	Alt Urgell	AUC	Urgell	URG	Urgell	Alt Urgell	Urgell	Alt Urgell	Urgell	Alt Urgell	Urgell	Alt Urgell	Urgell	Alt Urgell	Urgell	Alt Urgell	included
ID360	Female	45	La Seu d'Urgell	Fundació Sant Hospital La Seu d’Urgell	Alt Urgell	Alt Urgell	1.4559	42.3599	Alt Urgell	AUC	Urgell	URG	Urgell	Alt Urgell	Urgell	Alt Urgell	Urgell	Alt Urgell	Urgell	Alt Urgell	Urgell	Alt Urgell	Urgell	Alt Urgell	included
ID361	Male	57	La Seu d'Urgell	Fundació Sant Hospital La Seu d’Urgell	Alt Urgell	Alt Urgell	1.4559	42.3599	Alt Urgell	AUC	Urgell	URG	Urgell	Alt Urgell	Urgell	Alt Urgell	Urgell	Alt Urgell	Urgell	Alt Urgell	Urgell	Alt Urgell	Urgell	Alt Urgell	included
ID362	Female	38	La Seu d'Urgell	Fundació Sant Hospital La Seu d’Urgell	Alt Urgell	Alt Urgell	1.92602	42.2881	Berguedà	BBG	Solsona	SOL	Urgell	Alt Urgell	Vic	Ripollès	Urgell	Alt Urgell	Urgell	Cerdanya	Vic	Ripollès	Vic	Ripollès	included
ID363	Female	54	La Seu d'Urgell	Fundació Sant Hospital La Seu d’Urgell	Alt Urgell	Alt Urgell	1.76945	42.34	Cerdanya	AUC	Urgell	URG	Urgell	Alt Urgell	Urgell	Cerdanya	Urgell	Alt Urgell	Urgell	Alt Urgell	Urgell	Ripollès	Urgell	Cerdanya	included
ID364	Female	34	La Seu d'Urgell	Fundació Sant Hospital La Seu d’Urgell	Alt Urgell	Alt Urgell	1.65051	42.3527	Alt Urgell	AUC	Urgell	URG	Urgell	Cerdanya	Urgell	Alt Urgell	Urgell	Cerdanya	Urgell	Cerdanya	Urgell	Alt Urgell	Urgell	Alt Urgell	included
ID365	Female	25	La Seu d'Urgell	Fundació Sant Hospital La Seu d’Urgell	Alt Urgell	Alt Urgell	1.35352	42.3001	Alt Urgell	AUC	Urgell	URG	Urgell	Alt Urgell	Urgell	Alt Urgell	Urgell	Alt Urgell	Urgell	Alt Urgell	Urgell	Alt Urgell	Urgell	Pallars Jussà	included
ID366	Female	45	La Seu d'Urgell	Fundació Sant Hospital La Seu d’Urgell	Alt Urgell	Alt Urgell	1.4559	42.3599	Alt Urgell	AUC	Urgell	URG	Urgell	Alt Urgell	Urgell	Alt Urgell	Urgell	Alt Urgell	Urgell	Alt Urgell	Urgell	Alt Urgell	Urgell	Alt Urgell	included
ID367	Female	53	La Seu d'Urgell	Fundació Sant Hospital La Seu d’Urgell	Alt Urgell	Alt Urgell	1.51571	42.3525	Alt Urgell	AUC	Urgell	URG	Urgell	Alt Urgell	Urgell	Alt Urgell	Urgell	Alt Urgell	Urgell	Alt Urgell	Urgell	Alt Urgell	Urgell	Alt Urgell	included
ID368	Female	69	La Seu d'Urgell	Fundació Sant Hospital La Seu d’Urgell	Alt Urgell	Alt Urgell	1.44013	42.3157	Alt Urgell	AUC	Urgell	URG	Urgell	Alt Urgell	Urgell	Alt Urgell	Urgell	Alt Urgell	Urgell	Alt Urgell	Urgell	Alt Urgell	Solsona	Solsonès	included
ID369	Male	19	La Seu d'Urgell	Fundació Sant Hospital La Seu d’Urgell	Alt Urgell	Alt Urgell	1.4339	42.24	Alt Urgell	AUC	Urgell	URG	Urgell	Alt Urgell	Urgell	Alt Urgell	Urgell	Alt Urgell	Urgell	Alt Urgell	Huesca	Huesca	Urgell	Alt Urgell	included
ID370	Female	42	La Seu d'Urgell	Fundació Sant Hospital La Seu d’Urgell	Alt Urgell	Alt Urgell	1.33217	42.4236	Alt Urgell	AUC	Urgell	URG	Urgell	Alt Urgell	Urgell	Alt Urgell	Urgell	Alt Urgell	Urgell	Pallars Sobirà	Urgell	Pallars Sobirà	Urgell	Alt Urgell	included
ID371	Female	43	La Seu d'Urgell	Fundació Sant Hospital La Seu d’Urgell	Alt Urgell	Alt Urgell	1.38972	42.3018	Alt Urgell	AUC	Urgell	URG	Urgell	Alt Urgell	Urgell	Alt Urgell	Urgell	Alt Urgell	Urgell	Alt Urgell	Urgell	Alt Urgell	Urgell	Alt Urgell	included
ID372	Female	50	La Seu d'Urgell	Fundació Sant Hospital La Seu d’Urgell	Alt Urgell	Alt Urgell	1.37338	42.3811	Alt Urgell	AUC	Urgell	URG	Urgell	Alt Urgell	Urgell	Alt Urgell	Urgell	Alt Urgell	Urgell	Alt Urgell	Urgell	Pallars Sobirà	Urgell	Alt Urgell	included
ID373	Female	38	La Seu d'Urgell	Fundació Sant Hospital La Seu d’Urgell	Alt Urgell	Alt Urgell	1.20003	42.2923	Alt Urgell	AUC	Urgell	URG	Urgell	Alt Urgell	Urgell	Alt Urgell	Urgell	Alt Urgell	Urgell	Alt Urgell	Urgell	Alt Urgell	Urgell	Alt Urgell	included
ID374	Male	69	La Seu d'Urgell	Fundació Sant Hospital La Seu d’Urgell	Alt Urgell	Alt Urgell	1.78755	42.3203	Cerdanya	AUC	Urgell	URG	Urgell	Cerdanya	Urgell	Cerdanya	Urgell	Cerdanya	Solsona	Berguedà	Urgell	Cerdanya	Urgell	Cerdanya	included
ID375	Female	39	La Seu d'Urgell	Fundació Sant Hospital La Seu d’Urgell	Alt Urgell	Alt Urgell	1.48574	42.347	Alt Urgell	AUC	Urgell	URG	Urgell	Alt Urgell	Urgell	Alt Urgell	Urgell	Alt Urgell	Urgell	Alt Urgell	Urgell	Alt Urgell	Urgell	Alt Urgell	included
ID376	Male	52	La Seu d'Urgell	Fundació Sant Hospital La Seu d’Urgell	Alt Urgell	Alt Urgell	1.35223	42.3661	Alt Urgell	AUC	Urgell	URG	Urgell	Alt Urgell	Urgell	Alt Urgell	Urgell	Alt Urgell	Urgell	Alt Urgell	Urgell	Alt Urgell	Urgell	Alt Urgell	included
ID377	Female	43	La Seu d'Urgell	Fundació Sant Hospital La Seu d’Urgell	Alt Urgell	Alt Urgell	1.35857	42.2694	Alt Urgell	AUC	Urgell	URG	Urgell	Alt Urgell	Urgell	Alt Urgell	Urgell	Alt Urgell	Urgell	Alt Urgell	Urgell	Alt Urgell	Urgell	Alt Urgell	included
ID378	Male	52	La Seu d'Urgell	Fundació Sant Hospital La Seu d’Urgell	Alt Urgell	Alt Urgell	1.4559	42.3599	Alt Urgell	AUC	Urgell	URG	Urgell	Alt Urgell	Urgell	Alt Urgell	Urgell	Alt Urgell	Urgell	Alt Urgell	Urgell	Alt Urgell	Urgell	Alt Urgell	included
ID379	Male	57	La Seu d'Urgell	Fundació Sant Hospital La Seu d’Urgell	Alt Urgell	Alt Urgell	1.46983	42.2188	Alt Urgell	AUC	Urgell	URG	Urgell	Alt Urgell	Urgell	Alt Urgell	Urgell	Alt Urgell	Urgell	Alt Urgell	Urgell	Alt Urgell	Urgell	Alt Urgell	included
ID380	Female	27	La Seu d'Urgell	Fundació Sant Hospital La Seu d’Urgell	Alt Urgell	Alt Urgell	1.74366	42.3853	Cerdanya	AUC	Urgell	URG	Urgell	Cerdanya	Urgell	Cerdanya	Urgell	Cerdanya	Urgell	Cerdanya	Urgell	Cerdanya	Urgell	Cerdanya	included
ID381	Female	63	La Seu d'Urgell	Fundació Sant Hospital La Seu d’Urgell	Alt Urgell	Alt Urgell	1.48309	42.3378	Alt Urgell	AUC	Urgell	URG	Urgell	Alt Urgell	Urgell	Alt Urgell	Urgell	Alt Urgell	Urgell	Cerdanya	Urgell	Alt Urgell	Urgell	Alt Urgell	included
ID382	Female	69	La Seu d'Urgell	Fundació Sant Hospital La Seu d’Urgell	Alt Urgell	Alt Urgell	1.32546	42.4618	Pallars Sobirà	PAR	Urgell	URG	Urgell	Alt Urgell	Urgell	Pallars Sobirà	Urgell	Alt Urgell	Urgell	Alt Urgell	Urgell	Pallars Sobirà	Urgell	Pallars Sobirà	included
ID383	Female	44	La Seu d'Urgell	Fundació Sant Hospital La Seu d’Urgell	Alt Urgell	Alt Urgell	1.4976	42.3384	Alt Urgell	AUC	Urgell	URG	Urgell	Cerdanya	Urgell	Cerdanya	Urgell	Cerdanya	Urgell	Alt Urgell	Urgell	Alt Urgell	Urgell	Alt Urgell	included
ID384	Female	51	La Seu d'Urgell	Fundació Sant Hospital La Seu d’Urgell	Alt Urgell	Alt Urgell	1.31689	42.4509	Pallars Sobirà	PAR	Urgell	URG	Urgell	Alt Urgell	Urgell	Pallars Sobirà	ND	ND	Urgell	Alt Urgell	Urgell	Pallars Sobirà	Urgell	Pallars Sobirà	included
ID385	Male	54	La Seu d'Urgell	Fundació Sant Hospital La Seu d’Urgell	Alt Urgell	Pallars Jussà	0.864251	42.4507	Pallars Jussà	PAR	Lleida	LLE	Urgell	Alta Ribagorça	Urgell	Pallars Jussà	Urgell	Alta Ribagorça	Urgell	Alta Ribagorça	Lleida	Alta Ribagorça	Urgell	Pallars Jussà	included
ID386	Female	41	La Seu d'Urgell	Fundació Sant Hospital La Seu d’Urgell	Alt Urgell	Alt Urgell	1.31317	42.3244	Alt Urgell	AUC	Urgell	URG	Urgell	Alt Urgell	Urgell	Alt Urgell	Urgell	Pallars Sobirà	Urgell	Pallars Sobirà	Urgell	Alt Urgell	Urgell	Alt Urgell	included
ID387	Female	39	La Seu d'Urgell	Fundació Sant Hospital La Seu d’Urgell	Alt Urgell	Alt Urgell	1.28719	42.1752	Alt Urgell	AUC	Urgell	URG	Urgell	Alt Urgell	Vic	Bages	Urgell	Alt Urgell	Urgell	Alt Urgell	Barcelona	Barcelonès	Urgell	Alt Urgell	included
ID388	Female	52	La Seu d'Urgell	Fundació Sant Hospital La Seu d’Urgell	Alt Urgell	Alt Urgell	1.47188	42.269	Alt Urgell	AUC	Urgell	URG	Urgell	Alt Urgell	Urgell	Alt Urgell	Solsona	Solsonès	Urgell	Alt Urgell	Urgell	Alt Urgell	Urgell	Alt Urgell	included
ID389	Female	47	La Seu d'Urgell	Fundació Sant Hospital La Seu d’Urgell	Alt Urgell	Alt Urgell	1.60913	42.3582	Alt Urgell	AUC	Urgell	URG	Urgell	Alt Urgell	Urgell	Cerdanya	Urgell	Alt Urgell	Urgell	Alt Urgell	Urgell	Cerdanya	Urgell	Cerdanya	included
ID390	Male	70	La Seu d'Urgell	Fundació Sant Hospital La Seu d’Urgell	Alt Urgell	Cerdanya	1.84306	42.4122	Cerdanya	AUC	Urgell	URG	Urgell	Cerdanya	Urgell	Cerdanya	Urgell	Cerdanya	Urgell	Cerdanya	Urgell	Cerdanya	Urgell	Cerdanya	excluded (kinship ≥ 0.09 )
ID391	Male	38	La Seu d'Urgell	Fundació Sant Hospital La Seu d’Urgell	Alt Urgell	Alt Urgell	1.28542	42.2839	Alt Urgell	AUC	Urgell	URG	Urgell	Alt Urgell	Urgell	Alt Urgell	Urgell	Alt Urgell	Urgell	Alt Urgell	Urgell	Alt Urgell	Urgell	Pallars Jussà	excluded (kinship ≥ 0.09 )
ID392	Male	43	La Seu d'Urgell	Fundació Sant Hospital La Seu d’Urgell	Alt Urgell	Pallars Jussà	1.06598	42.3831	Pallars Sobirà	PAR	Urgell	URG	Urgell	Pallars Sobirà	Urgell	Pallars Jussà	Urgell	Pallars Sobirà	Urgell	Pallars Sobirà	Urgell	Pallars Jussà	Urgell	Pallars Jussà	included
ID393	Female	48	La Seu d'Urgell	Fundació Sant Hospital La Seu d’Urgell	Alt Urgell	Alt Urgell	1.31935	42.3763	Alt Urgell	AUC	Urgell	URG	Urgell	Alt Urgell	Urgell	Alt Urgell	Urgell	Alt Urgell	Urgell	Alt Urgell	Urgell	Alt Urgell	Urgell	Pallars Sobirà	included
ID394	Female	62	La Seu d'Urgell	Fundació Sant Hospital La Seu d’Urgell	Alt Urgell	Pallars Jussà	1.09176	42.3749	Pallars Sobirà	PAR	Urgell	URG	Urgell	Pallars Jussà	Urgell	Pallars Sobirà	Urgell	Pallars Jussà	Urgell	Pallars Jussà	Urgell	Pallars Sobirà	Urgell	Pallars Sobirà	included
ID395	Female	51	La Seu d'Urgell	Fundació Sant Hospital La Seu d’Urgell	Alt Urgell	Alt Urgell	1.42027	42.3169	Alt Urgell	AUC	Urgell	URG	Urgell	Alt Urgell	Urgell	Alt Urgell	Urgell	Alt Urgell	Urgell	Alt Urgell	Urgell	Alt Urgell	Urgell	Alt Urgell	included
ID396	Female	38	La Seu d'Urgell	Fundació Sant Hospital La Seu d’Urgell	Alt Urgell	Alt Urgell	1.43067	42.3634	Alt Urgell	AUC	Urgell	URG	Urgell	Alt Urgell	Urgell	Alt Urgell	Urgell	Alt Urgell	Urgell	Alt Urgell	Urgell	Alt Urgell	Urgell	Alt Urgell	excluded (kinship ≥ 0.09 )
ID397	Female	49	La Seu d'Urgell	Fundació Sant Hospital La Seu d’Urgell	Alt Urgell	Alt Urgell	1.46198	42.3577	Alt Urgell	AUC	Urgell	URG	Urgell	Alt Urgell	Urgell	Alt Urgell	Urgell	Alt Urgell	Urgell	Alt Urgell	Urgell	Alt Urgell	Urgell	Alt Urgell	included
ID398	Male	57	La Seu d'Urgell	Fundació Sant Hospital La Seu d’Urgell	Alt Urgell	Alt Urgell	1.6485	42.3622	Alt Urgell	AUC	Urgell	URG	Urgell	Alt Urgell	Urgell	Cerdanya	Urgell	Alt Urgell	Urgell	Alt Urgell	Urgell	Cerdanya	Urgell	Cerdanya	included
ID399	Female	64	La Seu d'Urgell	Fundació Sant Hospital La Seu d’Urgell	Alt Urgell	Alt Urgell	1.48309	42.3378	Alt Urgell	AUC	Urgell	URG	Urgell	Alt Urgell	Urgell	Alt Urgell	Urgell	Alt Urgell	Urgell	Cerdanya	Urgell	Alt Urgell	Urgell	Alt Urgell	excluded (kinship ≥ 0.09 )
ID400	Male	52	La Seu d'Urgell	Fundació Sant Hospital La Seu d’Urgell	Alt Urgell	ND	1.53198	42.3671	Alt Urgell	AUC	Urgell	URG	Urgell	Alt Urgell	Urgell	Alt Urgell	Urgell	Alt Urgell	Urgell	Alt Urgell	Urgell	Alt Urgell	Urgell	Alt Urgell	included
ID401	Male	60	La Seu d'Urgell	Fundació Sant Hospital La Seu d’Urgell	Alt Urgell	Pallars Jussà	0.806515	42.3664	Alta Ribagorça	PAR	Lleida	LLE	Lleida	Alta Ribagorça	Urgell	Pallars Jussà	Lleida	Alta Ribagorça	Lleida	Alta Ribagorça	Lleida	Alta Ribagorça	Urgell	Pallars Jussà	excluded (kinship ≥ 0.09 )
ID402	Female	57	La Seu d'Urgell	Fundació Sant Hospital La Seu d’Urgell	Alt Urgell	Alt Urgell	1.28331	42.0599	Alt Urgell	AUC	Urgell	URG	Urgell	Alt Urgell	Urgell	Alt Urgell	ND	ND	Urgell	Alt Urgell	Urgell	Alt Urgell	Urgell	Alt Urgell	included
ID403	Male	63	La Seu d'Urgell	Fundació Sant Hospital La Seu d’Urgell	Alt Urgell	Pallars Jussà	1.33199	42.3104	Alt Urgell	AUC	Urgell	URG	Urgell	Alt Urgell	Urgell	Pallars Jussà	Urgell	Alt Urgell	Urgell	Alt Urgell	Urgell	Pallars Jussà	Urgell	Pallars Jussà	excluded (kinship ≥ 0.09 )
ID404	Female	55	La Seu d'Urgell	Fundació Sant Hospital La Seu d’Urgell	Alt Urgell	ND	1.40859	42.4442	Alt Urgell	AUC	Urgell	URG	Urgell	Alt Urgell	Urgell	Alt Urgell	Urgell	Alt Urgell	Urgell	Alt Urgell	Urgell	Alt Urgell	Urgell	Alt Urgell	excluded (kinship ≥ 0.09 )
ID405	Male	63	La Seu d'Urgell	Fundació Sant Hospital La Seu d’Urgell	Alt Urgell	Pallars Sobirà	1.11431	42.4868	Pallars Sobirà	PAR	Urgell	URG	Urgell	Pallars Sobirà	Urgell	Pallars Sobirà	Urgell	Pallars Sobirà	Urgell	Pallars Sobirà	Urgell	Pallars Sobirà	Urgell	Pallars Sobirà	included
ID406	Male	34	La Seu d'Urgell	Fundació Sant Hospital La Seu d’Urgell	Alt Urgell	Alt Urgell	1.3273	42.2803	Alt Urgell	AUC	Urgell	URG	Urgell	Alt Urgell	Urgell	Alt Urgell	Urgell	Alt Urgell	Urgell	Alt Urgell	Urgell	Alt Urgell	Urgell	Alt Urgell	excluded (kinship ≥ 0.09 )
ID407	Female	37	La Seu d'Urgell	Fundació Sant Hospital La Seu d’Urgell	Alt Urgell	Alt Urgell	1.74366	42.3853	Cerdanya	AUC	Urgell	URG	Urgell	Cerdanya	Urgell	Cerdanya	Urgell	Cerdanya	Urgell	Cerdanya	Urgell	Cerdanya	Urgell	Cerdanya	excluded (kinship ≥ 0.09 )
ID408	Female	64	La Seu d'Urgell	Fundació Sant Hospital La Seu d’Urgell	Alt Urgell	Alt Urgell	1.52805	42.3061	Alt Urgell	AUC	Urgell	URG	Urgell	Alt Urgell	Urgell	Alt Urgell	Urgell	Cerdanya	Urgell	Alt Urgell	Urgell	Alt Urgell	Urgell	Alt Urgell	excluded (kinship ≥ 0.09 )
ID409	Male	49	La Seu d'Urgell	Fundació Sant Hospital La Seu d’Urgell	Alt Urgell	Alt Urgell	1.45177	42.3758	Alt Urgell	AUC	Urgell	URG	Urgell	Alt Urgell	Urgell	Alt Urgell	Urgell	Alt Urgell	Urgell	Alt Urgell	Urgell	Alt Urgell	Urgell	Alt Urgell	included
ID410	Male	70	La Seu d'Urgell	Fundació Sant Hospital La Seu d’Urgell	Alt Urgell	Alt Urgell	1.19536	42.5091	Pallars Sobirà	PAR	Urgell	URG	Urgell	Pallars Sobirà	Urgell	Alt Urgell	Urgell	Pallars Sobirà	Urgell	Pallars Sobirà	Urgell	Alt Urgell	Urgell	Alt Urgell	included
ID411	Female	50	La Seu d'Urgell	Fundació Sant Hospital La Seu d’Urgell	Alt Urgell	Alt Urgell	1.51014	42.1748	Solsonès	BBG	Urgell	URG	Urgell	Alt Urgell	Urgell	Alt Urgell	Urgell	Alt Urgell	Vic	Bages	Urgell	Alt Urgell	Urgell	Alt Urgell	included
ID412	Female	56	La Seu d'Urgell	Fundació Sant Hospital La Seu d’Urgell	Alt Urgell	Alt Urgell	1.05663	42.2833	Pallars Sobirà	PAR	Urgell	URG	Urgell	Alt Urgell	Urgell	Pallars Jussà	Urgell	Pallars Jussà	Urgell	Alt Urgell	Urgell	Pallars Jussà	Urgell	Pallars Sobirà	included
ID413	Male	65	La Seu d'Urgell	Fundació Sant Hospital La Seu d’Urgell	Alt Urgell	Alt Urgell	1.22087	42.4761	Pallars Sobirà	PAR	Urgell	URG	Urgell	Pallars Sobirà	Urgell	Alt Urgell	Urgell	Pallars Sobirà	Urgell	Pallars Sobirà	Urgell	Alt Urgell	Urgell	Alt Urgell	excluded (kinship ≥ 0.09 )
ID414	Female	38	La Seu d'Urgell	Fundació Sant Hospital La Seu d’Urgell	Alt Urgell	Alt Urgell	1.34894	42.1778	Alt Urgell	AUC	Urgell	URG	Urgell	Alt Urgell	Urgell	Alt Urgell	Urgell	Alt Urgell	Urgell	Alt Urgell	Urgell	Alt Urgell	Urgell	Alt Urgell	included
ID415	Male	69	La Seu d'Urgell	Fundació Sant Hospital La Seu d’Urgell	Alt Urgell	Cerdanya	1.84912	42.4016	Cerdanya	AUC	Urgell	URG	Urgell	Cerdanya	Urgell	Cerdanya	Urgell	Cerdanya	Urgell	Cerdanya	Urgell	Cerdanya	Urgell	Cerdanya	included
ID416	Female	48	La Seu d'Urgell	Fundació Sant Hospital La Seu d’Urgell	Alt Urgell	Alt Urgell	1.52991	42.3678	Alt Urgell	AUC	Urgell	URG	Urgell	Alt Urgell	Urgell	Alt Urgell	Urgell	Alt Urgell	Urgell	Alt Urgell	Urgell	Alt Urgell	Urgell	Alt Urgell	included
ID417	Male	50	La Seu d'Urgell	Fundació Sant Hospital La Seu d’Urgell	Alt Urgell	Alt Urgell	1.47687	42.4116	Alt Urgell	AUC	Urgell	URG	Urgell	Alt Urgell	Urgell	Alt Urgell	Urgell	Alt Urgell	Urgell	Alt Urgell	Urgell	Alt Urgell	Urgell	Andorra	included
ID418	Female	37	La Seu d'Urgell	Fundació Sant Hospital La Seu d’Urgell	Alt Urgell	Alt Urgell	1.34605	42.3855	Alt Urgell	AUC	Urgell	URG	Urgell	Alt Urgell	Urgell	Alt Urgell	Urgell	Alt Urgell	Urgell	Alt Urgell	Urgell	Alt Urgell	Urgell	Pallars Sobirà	excluded (kinship ≥ 0.09 )
ID419	Male	66	La Seu d'Urgell	Fundació Sant Hospital La Seu d’Urgell	Alt Urgell	Alt Urgell	1.76065	42.2171	Berguedà	BBG	Solsona	SOL	Urgell	Alt Urgell	Vic	Berguedà	Urgell	Alt Urgell	Urgell	Alt Urgell	Urgell	Pallars Jussà	Urgell	Pallars Jussà	included
ID420	Female	56	La Seu d'Urgell	Fundació Sant Hospital La Seu d’Urgell	Alt Urgell	Alt Urgell	1.58339	42.2649	Alt Urgell	AUC	Urgell	URG	Urgell	Alt Urgell	Urgell	Alt Urgell	Urgell	Alt Urgell	Urgell	Alt Urgell	Urgell	Alt Urgell	Urgell	Alt Urgell	included
ID421	Female	39	La Seu d'Urgell	Fundació Sant Hospital La Seu d’Urgell	Alt Urgell	Alt Urgell	1.30592	42.2348	Alt Urgell	AUC	Urgell	URG	Urgell	Alt Urgell	Urgell	Alt Urgell	Urgell	Alt Urgell	Urgell	Pallars Jussà	Urgell	Alt Urgell	Urgell	Alt Urgell	excluded (kinship ≥ 0.09 )
ID422	Male	37	La Seu d'Urgell	Fundació Sant Hospital La Seu d’Urgell	Alt Urgell	Alt Urgell	1.50706	42.3376	Alt Urgell	AUC	Urgell	URG	Urgell	Alt Urgell	Barcelona	Barcelonès	Urgell	Alt Urgell	Urgell	Alt Urgell	Barcelona	Barcelonès	Urgell	Alt Urgell	excluded (kinship ≥ 0.09 )
ID423	Female	39	La Seu d'Urgell	Fundació Sant Hospital La Seu d’Urgell	Alt Urgell	Alt Urgell	1.40958	42.3825	Alt Urgell	AUC	Urgell	URG	Urgell	Alt Urgell	Urgell	Alt Urgell	Urgell	Alt Urgell	Urgell	Alt Urgell	Urgell	Alt Urgell	Barcelona	Barcelonès	included
ID424	Female	29	La Seu d'Urgell	Fundació Sant Hospital La Seu d’Urgell	Alt Urgell	Alt Urgell	1.44823	42.3443	Alt Urgell	AUC	Urgell	URG	Urgell	Alt Urgell	Urgell	Alt Urgell	Urgell	Alt Urgell	Urgell	Pallars Jussà	Urgell	Alt Urgell	Urgell	Alt Urgell	included
ID425	Male	53	La Seu d'Urgell	Fundació Sant Hospital La Seu d’Urgell	Alt Urgell	Alt Urgell	1.34831	42.3775	Alt Urgell	AUC	Urgell	URG	Urgell	Alt Urgell	Urgell	Alt Urgell	Urgell	Alt Urgell	Urgell	Pallars Sobirà	Urgell	Alt Urgell	Urgell	Alt Urgell	included
ID426	Female	51	La Seu d'Urgell	Fundació Sant Hospital La Seu d’Urgell	Alt Urgell	Alt Urgell	1.37378	42.3208	Alt Urgell	AUC	Urgell	URG	Urgell	Alt Urgell	Urgell	Alt Urgell	Urgell	Alt Urgell	Urgell	Alt Urgell	Urgell	Alt Urgell	Urgell	Pallars Sobirà	included
ID427	Male	62	La Seu d'Urgell	Fundació Sant Hospital La Seu d’Urgell	Alt Urgell	Alt Urgell	2.06053	42.1903	Berguedà	BBG	Solsona	SOL	Urgell	Alt Urgell	Girona	Garrotxa	Vic	Ripollès	Urgell	Ripollès	Girona	Garrotxa	Urgell	Alt Urgell	excluded (kinship ≥ 0.09 )
ID428	Female	44	La Seu d'Urgell	Fundació Sant Hospital La Seu d’Urgell	Alt Urgell	Alt Urgell	1.47838	42.3829	Alt Urgell	AUC	Urgell	URG	Urgell	Alt Urgell	Urgell	Alt Urgell	Urgell	Alt Urgell	Urgell	Alt Urgell	Urgell	Alt Urgell	Urgell	Alt Urgell	included
ID429	Female	59	La Seu d'Urgell	Fundació Sant Hospital La Seu d’Urgell	Alt Urgell	Alt Urgell	1.23373	42.3766	Pallars Sobirà	PAR	Urgell	URG	Urgell	Alt Urgell	Urgell	Pallars Sobirà	Urgell	Alt Urgell	Urgell	Pallars Sobirà	Urgell	Pallars Sobirà	Urgell	Alt Urgell	included
ID430	Female	NA	La Seu d'Urgell	Fundació Sant Hospital La Seu d’Urgell	Alt Urgell	Ripollès	2.16651	42.3169	Ripollès	RIP	Urgell	URG	Urgell	Ripollès	Urgell	Ripollès	Urgell	Ripollès	Urgell	Ripollès	Urgell	Ripollès	Urgell	Ripollès	excluded (kinship ≥ 0.09 )
ID431	Female	21	La Seu d'Urgell	Fundació Sant Hospital La Seu d’Urgell	Alt Urgell	Alt Urgell	1.41356	42.3104	Alt Urgell	AUC	Urgell	URG	Urgell	Alt Urgell	Urgell	Alt Urgell	Urgell	Alt Urgell	Barcelona	Vallés Occidental	Urgell	Alt Urgell	Urgell	Alt Urgell	included
ID432	Female	64	La Seu d'Urgell	Fundació Sant Hospital La Seu d’Urgell	Alt Urgell	Alt Urgell	1.34892	42.4806	Alt Urgell	AUC	Urgell	URG	Urgell	Pallars Sobirà	Urgell	Alt Urgell	Urgell	Pallars Sobirà	Urgell	Pallars Sobirà	Urgell	Alt Urgell	Urgell	Alt Urgell	included
ID433	Male	54	La Seu d'Urgell	Fundació Sant Hospital La Seu d’Urgell	Alt Urgell	Alt Urgell	1.69742	42.3511	Cerdanya	AUC	Urgell	URG	Urgell	Cerdanya	Urgell	Cerdanya	Urgell	Cerdanya	Urgell	Cerdanya	Urgell	Alt Urgell	Urgell	Cerdanya	included
ID434	Male	48	La Seu d'Urgell	Fundació Sant Hospital La Seu d’Urgell	Alt Urgell	Alt Urgell	1.36373	42.2841	Alt Urgell	AUC	Urgell	URG	Urgell	Alt Urgell	Urgell	Alt Urgell	Urgell	Alt Urgell	Urgell	Alt Urgell	Urgell	Alt Urgell	Urgell	Alt Urgell	included
ID435	Female	38	La Seu d'Urgell	Fundació Sant Hospital La Seu d’Urgell	Alt Urgell	Alt Urgell	1.35857	42.2694	Alt Urgell	AUC	Urgell	URG	Urgell	Alt Urgell	Urgell	Alt Urgell	Urgell	Alt Urgell	Urgell	Alt Urgell	Urgell	Alt Urgell	Urgell	Alt Urgell	excluded (kinship ≥ 0.09 )
